# Supplementary material for: Mapping cellular targets of covalent cancer drugs in the entire mammalian body
Source: Cell. Author manuscript; Available in PMC 2026 Feb 6. (PMC12875305; doi:10.1016/j.cell.2025.11.030)
Supplement: Table S1 [file NIHMS2137673-supplement-Table_S1.xlsx]

## Sheet: Figure 1
distance	CATCH										CATCH+PRCS										CATCH+RIR										CATCH+PRCS+RIR
	sample#1		sample#2		sample#3		sample#4				sample#1		sample#2		sample#3		sample#4				sample#1		sample#2		sample#3		sample#4				sample#1		sample#2		sample#3		sample#4
	intensity	normalized intensity	intensity	normalized intensity	intensity	normalized intensity	intensity	normalized intensity			intensity	normalized intensity	intensity	normalized intensity	intensity	normalized intensity	intensity	normalized intensity			intensity	normalized intensity	intensity	normalized intensity	intensity	normalized intensity	intensity	normalized intensity			intensity	normalized intensity	intensity	normalized intensity	intensity	normalized intensity	intensity	normalized intensity
0	655.38	1	755.16	1	822.806	1	1259.18	1			1420.23	1	802.739	1	889.433	1	1031.12	1			635.805	1	704.024	1	697.634	1	758.976	1			732.317	1	813.878	1	938.317	1	889.073	1
2.486	652.46	0.995545	739.5	0.979263	859.611	1.04473	1231.78	0.97824			1441.98	1.01531	790.152	0.98432	836.567	0.940562	1003.73	0.973431			649.756	1.02194	714.415	1.01476	701	1.00482	739.049	0.973745			732.585	1.00037	800.39	0.983427	931.854	0.993112	877.146	0.986585
4.972	658.44	1.00467	726.54	0.962101	822.361	0.999459	1218.17	0.967426			1394	0.98153	809.609	1.00856	827.933	0.930855	1006.6	0.976219			650.171	1.02259	713.878	1.014	670.463	0.961053	741.219	0.976604			743.878	1.01579	786.098	0.965867	946.317	1.00853	902.049	1.01459
7.458	624.54	0.952943	755.12	0.999947	877.5	1.06647	1237.28	0.982608			1396.04	0.982963	801.196	0.998078	828.5	0.931492	986.438	0.956662			631.707	0.993555	729.098	1.03562	690.146	0.989267	783.366	1.03214			725.415	0.990575	779.146	0.957325	929.976	0.991111	923.024	1.03819
9.944	632.4	0.964936	732.46	0.96994	846.833	1.0292	1159.3	0.920676			1377.38	0.969824	786.109	0.979283	853.767	0.9599	983.917	0.954217			643.829	1.01262	730.463	1.03755	688.756	0.987274	798.488	1.05206			705.976	0.964031	786.805	0.966736	924.878	0.985678	936.61	1.05347
12.43	626.2	0.955476	719.5	0.952778	783.028	0.951656	1108.13	0.880041			1361.16	0.958407	769.5	0.958593	808.833	0.90938	963.229	0.934153			651.756	1.02509	697.829	0.991201	676.756	0.970073	818.805	1.07883			698.585	0.953938	768.829	0.944649	947.317	1.00959	949.732	1.06823
14.916	640.22	0.976868	698.84	0.92542	822.722	0.999898	1095.07	0.869665			1329.66	0.936228	741.457	0.923659	843.967	0.948882	982.375	0.952722			655.293	1.03065	707.195	1.0045	664.39	0.952348	839.561	1.10618			710.439	0.970125	774.439	0.951542	953.268	1.01593	937	1.05391
17.401	631.62	0.963746	716.06	0.948223	778.861	0.946591	1110.1	0.881603			1353.3	0.952875	751.37	0.936008	802.067	0.901773	1000.12	0.969936			641.951	1.00967	696.829	0.98978	681.683	0.977136	828	1.09094			709.854	0.969326	771.537	0.947976	946	1.00819	950.049	1.06858
19.887	594.16	0.906589	710.5	0.94086	746.25	0.906957	1076.57	0.854973			1354.55	0.953755	760.717	0.947652	789.8	0.887981	981.021	0.951408			658.39	1.03552	716.195	1.01729	673.976	0.966088	833.098	1.09766			707.39	0.965961	764.219	0.938985	924.951	0.985755	946.146	1.06419
22.373	634.44	0.968049	713.68	0.945071	807.583	0.981499	1095.35	0.869889			1317.68	0.927791	768.239	0.957022	824.6	0.927107	966.125	0.936962			640.683	1.00767	689.683	0.97963	656.951	0.941684	813.049	1.07124			698.219	0.953438	784.659	0.964099	932.122	0.993398	954.537	1.07363
24.859	641.88	0.979401	728.92	0.965252	769.833	0.935619	1071.35	0.850829			1302.54	0.917129	754.543	0.939961	840.133	0.944571	948.396	0.919768			636.951	1.0018	697.146	0.99023	659.878	0.94588	820.537	1.08111			704.439	0.961932	772.634	0.949324	942.073	1.004	937.415	1.05437
27.345	617.72	0.942537	714.6	0.94629	785.167	0.954255	1028.35	0.81668			1272.3	0.895842	750.413	0.934816	866.033	0.973691	946.354	0.917788			638.415	1.00411	711.122	1.01008	659.707	0.945635	856.537	1.12854			727.878	0.993938	761.268	0.935359	941.366	1.00325	964.049	1.08433
29.831	618.42	0.943605	705.66	0.934451	753.694	0.916005	1016.93	0.807613			1249.54	0.879811	762.63	0.950035	821.533	0.923659	918.417	0.890694			638.781	1.00468	693.122	0.984515	646.585	0.926826	856.024	1.12787			695.415	0.949609	773.098	0.949894	963.707	1.02706	959.829	1.07958
32.317	627.62	0.957643	711.38	0.942026	739.083	0.898247	1030.68	0.818533			1275.77	0.898281	761.435	0.948546	809.567	0.910206	914.688	0.887078			624.561	0.982315	674.585	0.958185	649.683	0.931266	854.878	1.12636			700.829	0.957002	779.537	0.957806	958.512	1.02152	958.195	1.07775
34.803	630.66	0.962281	684.08	0.905874	750.583	0.912224	1037.95	0.824304			1278.84	0.900444	739.696	0.921465	812.233	0.913203	933.146	0.904979			620.512	0.975947	681.902	0.968578	652.293	0.935007	850.634	1.12077			696.829	0.95154	761.634	0.935809	938.341	1.00003	955.829	1.07508
37.289	593.02	0.904849	704.04	0.932306	713.694	0.86739	1019.23	0.80944			1281.45	0.902279	747.457	0.931133	812.967	0.914028	945	0.916475			622.951	0.979783	693.976	0.985728	637.219	0.9134	844.049	1.11209			704.854	0.962498	758.39	0.931823	949.415	1.01183	978.098	1.10013
39.775	603.88	0.92142	698.8	0.925367	734.5	0.892677	1005.2	0.798295			1298.84	0.914526	753.348	0.938472	825.633	0.928269	925.583	0.897644			627.219	0.986496	663.585	0.94256	633.805	0.908506	852.61	1.12337			726.341	0.99184	769.634	0.945638	930.683	0.991864	971.049	1.0922
42.261	591.96	0.903232	707.24	0.936543	766.111	0.931096	1035.32	0.822213			1271.66	0.89539	745.587	0.928804	789.867	0.888057	919.5	0.891744			619.902	0.974988	673.732	0.956973	635.976	0.911618	839.317	1.10585			714.073	0.975087	772.537	0.949205	937.878	0.999532	978.537	1.10063
44.747	597.1	0.911074	693.2	0.917951	721.278	0.876608	1015.57	0.806529			1251.64	0.881295	733.217	0.913394	840.1	0.944534	881.5	0.854892			604.073	0.950092	674.707	0.958358	633.439	0.907982	836.878	1.10264			711.976	0.972224	779.488	0.957746	929.707	0.990824	974.171	1.09572
47.233	594.56	0.907199	693.82	0.918772	721.583	0.876978	967.85	0.768633			1256.75	0.884891	747.043	0.930618	784	0.88146	863.354	0.837293			615.366	0.967853	681.707	0.968301	630.512	0.903786	840.098	1.10688			729.902	0.996702	767.268	0.942731	923.073	0.983754	989.049	1.11245
49.718	608.46	0.928408	709.6	0.939668	691.528	0.840451	954.9	0.758349			1220.79	0.859568	753.391	0.938525	827.9	0.930818	878.229	0.851719			601.341	0.945795	656.146	0.931994	630.512	0.903786	828.805	1.092			717.976	0.980417	767.732	0.943301	922.122	0.98274	972.756	1.09412
52.204	596.18	0.909671	681.96	0.903067	711.611	0.864859	988	0.784636			1224.95	0.862497	729.283	0.908493	807.833	0.908256	895.062	0.868044			610.122	0.959606	666.976	0.947377	647.927	0.928749	816.683	1.07603			719.488	0.982482	781.488	0.960203	922.439	0.983078	965.463	1.08592
54.69	588.56	0.898044	693.78	0.918719	721.889	0.87735	999.75	0.793967			1197.3	0.843034	765.196	0.953231	788.6	0.886632	900.604	0.873419			622.049	0.978364	654.707	0.92995	637	0.913086	827.122	1.08979			723.659	0.988177	777.024	0.954718	918.244	0.978607	962.829	1.08296
57.176	607.44	0.926852	678.54	0.898538	697.528	0.847743	986.183	0.783193			1218.98	0.858298	759.065	0.945594	777.9	0.874602	892.229	0.865297			623.219	0.980205	675.122	0.958947	653.829	0.937209	838.146	1.10431			708.049	0.966861	782.317	0.961221	932.902	0.994229	945.951	1.06397
59.662	597.24	0.911288	644.88	0.853965	702.778	0.854124	958.233	0.760996			1282.05	0.902707	753.957	0.939231	765.767	0.860961	891.125	0.864226			609.024	0.957879	666.659	0.946927	662.854	0.950146	850.585	1.1207			713.39	0.974155	797.341	0.979681	913.756	0.973824	964.171	1.08447
62.148	613.88	0.936678	649.38	0.859924	721.667	0.87708	983.433	0.781009			1205.52	0.848818	743.978	0.926799	780.867	0.877938	895.021	0.868004			631.976	0.993978	674.707	0.958358	662.976	0.950321	812.61	1.07067			712.61	0.97309	779.683	0.957985	914.146	0.97424	966.073	1.08661
64.634	606.88	0.925997	678.4	0.898353	680.917	0.827555	936.683	0.743882			1176.95	0.8287	754.478	0.93988	814	0.91519	905.458	0.878126			626.732	0.98573	651.561	0.925481	665.439	0.953851	812.732	1.07083			718	0.98045	812.049	0.997753	918.781	0.97918	955.512	1.07473
67.12	574.8	0.877048	661.64	0.876159	689.083	0.837479	921.617	0.731917			1139.36	0.802233	747	0.930564	799.067	0.8984	923.188	0.895321			619.488	0.974336	657.878	0.934454	664.537	0.952558	816.829	1.07623			723.024	0.98731	798.195	0.980731	909.146	0.968911	952.024	1.07081
69.606	596.22	0.909732	664.4	0.879814	678.306	0.824381	919.65	0.730355			1132.8	0.797619	757.739	0.943942	763.967	0.858937	907.25	0.879864			600.219	0.94403	642.512	0.912628	647.098	0.927561	822.732	1.084			713.732	0.974622	785.707	0.965387	911.976	0.971927	962.512	1.0826
72.092	562.86	0.85883	648.52	0.858785	678.528	0.824651	928	0.736986			1186.55	0.835465	749.739	0.933976	792.167	0.890643	916.042	0.888391			615.902	0.968696	642.341	0.912385	655	0.938888	825.366	1.08747			726.463	0.992006	772.122	0.948695	907.781	0.967457	972.341	1.09366
74.578	572	0.872776	661.92	0.876529	688.389	0.836636	967.967	0.768726			1167.2	0.821835	752.717	0.937686	773.533	0.869692	891.417	0.864509			615.512	0.968083	661.098	0.939028	655.634	0.939797	824.171	1.0859			713.927	0.974888	790.024	0.970691	891.219	0.949806	969.415	1.09037
77.064	594.2	0.90665	629.92	0.834154	660.806	0.803113	922.867	0.732909			1139.93	0.802636	741.935	0.924254	788	0.885958	902.083	0.874853			615.268	0.967699	660.537	0.938231	646.317	0.926441	826.171	1.08853			709.927	0.969426	794.415	0.976086	925.61	0.986458	963.073	1.08323
79.55	576.52	0.879673	648.1	0.858229	659.75	0.801829	909.067	0.72195			1127.73	0.794048	734.761	0.915317	850.5	0.956227	899.167	0.872025			618.683	0.97307	648.537	0.921186	631.854	0.90571	820.244	1.08072			713.049	0.973689	796.146	0.978213	913.268	0.973304	937.341	1.05429
82.035	576.28	0.879307	636.02	0.842232	680.583	0.827149	906.3	0.719752			1158.71	0.815862	746.239	0.929616	835.333	0.939175	916.646	0.888977			606.146	0.953352	667.439	0.948034	624.927	0.895781	811.122	1.06871			718.659	0.98135	800.805	0.983937	916.61	0.976866	951.854	1.07061
84.521	584.88	0.892429	637.64	0.844377	660.972	0.803315	896.917	0.712301			1155.77	0.813788	743.739	0.926502	815.767	0.917176	895.542	0.86851			622.854	0.979631	663.902	0.94301	606.073	0.868755	811.195	1.0688			718.366	0.98095	762.341	0.936677	916.098	0.97632	956.488	1.07583
87.007	563.84	0.860325	641.48	0.849462	644.556	0.783363	907.167	0.720441			1183.04	0.832988	731.826	0.911661	851.633	0.957501	917.333	0.889643			634.317	0.99766	672.683	0.955483	618.927	0.88718	820.463	1.08101			713.781	0.974689	800.341	0.983367	903.951	0.963375	977.902	1.09991
89.493	562.02	0.857548	647.08	0.856878	640.861	0.778873	905.05	0.71876			1156.64	0.814404	750.239	0.934599	814.933	0.916239	904.708	0.877399			628.561	0.988607	661.098	0.939028	619.341	0.887774	810.219	1.06752			708.537	0.967528	796.61	0.978783	916.488	0.976736	940.293	1.05761
91.979	587.74	0.896793	656.28	0.869061	667.417	0.811147	905.483	0.719104			1209.2	0.851407	747.326	0.93097	837.233	0.941311	918.354	0.890633			616.317	0.969349	662.415	0.940898	636.659	0.912597	781.512	1.02969			713.951	0.974921	783.219	0.96233	913.049	0.973071	938.659	1.05577
94.465	582.84	0.889316	687.86	0.91088	634.917	0.771648	898.367	0.713452			1181.86	0.832158	741.935	0.924254	822.3	0.924522	945.792	0.917243			611.415	0.961639	662.878	0.941556	626.146	0.897528	796.024	1.04881			708.927	0.96806	775.415	0.952741	937.951	0.99961	958.756	1.07838
96.951	582.92	0.889438	647.88	0.857937	628.167	0.763445	898.717	0.71373			1232.43	0.867766	747.587	0.931295	781.733	0.878912	950.188	0.921506			615.537	0.968122	638.854	0.907432	613.829	0.879873	766	1.00925			728.049	0.994172	779.781	0.958106	929.415	0.990513	945.024	1.06293
99.437	594.68	0.907382	650.16	0.860957	615.861	0.748489	887.1	0.704504			1259.05	0.886513	758.63	0.945052	816.733	0.918263	936.271	0.908009			620.171	0.975411	641.39	0.911034	604.146	0.865993	820.268	1.08076			735.854	1.00483	813.512	0.99955	896.805	0.955759	950.463	1.06905
101.923	587.04	0.895725	634.62	0.840378	633.25	0.769622	895.717	0.711348			1169.79	0.823658	768.217	0.956995	812.1	0.913054	950.375	0.921687			607.805	0.955961	635.439	0.902581	622.634	0.892494	796.098	1.04891			764.829	1.0444	799.463	0.982289	903.024	0.962387	946.854	1.06499
104.409	574.04	0.875889	641.86	0.849966	611.528	0.743223	908.583	0.721565			1148.7	0.808809	768.348	0.957158	865.833	0.973466	933.062	0.904897			601.829	0.946562	631.756	0.89735	611.732	0.876867	785.439	1.03487			750.463	1.02478	786.024	0.965776	886.024	0.944269	927.683	1.04343
106.895	565.02	0.862126	629.42	0.833492	647.583	0.787042	874.067	0.694154			1204.73	0.848264	795.804	0.991361	848	0.953416	955.896	0.927042			609.195	0.958148	641.951	0.911831	596.341	0.854805	794.049	1.04621			742.073	1.01332	802.854	0.986455	899.634	0.958774	948.732	1.0671
109.381	568.66	0.86768	634.98	0.840855	616.167	0.748861	879.483	0.698455			1204.27	0.847938	770.522	0.959866	869.2	0.977252	926.042	0.898089			606.39	0.953736	617.073	0.876494	611.024	0.875852	783.415	1.0322			753.732	1.02924	788.829	0.969223	894.39	0.953185	918.927	1.03358
111.867	581.02	0.886539	631.1	0.835717	643.167	0.781675	870.067	0.690977			1208.16	0.850679	799.674	0.996182	846.533	0.951767	963.271	0.934194			620.585	0.976062	631.829	0.897454	599.244	0.858966	759.341	1.00048			736.634	1.00589	803.488	0.987234	928.512	0.98955	912.805	1.02669
114.352	611.68	0.933321	640.62	0.848324	653.139	0.793795	912.167	0.724412			1255	0.883658	790.109	0.984266	814.933	0.916239	953.438	0.924658			603.634	0.949401	632.683	0.898667	614.537	0.880887	776.951	1.02368			779.146	1.06395	827.902	1.01723	939	1.00073	920.341	1.03517
116.838	580.16	0.885227	674.48	0.893162	611.667	0.743392	896.267	0.711785			1222.48	0.860762	785.63	0.978687	800.233	0.899711	950.562	0.921869			612.122	0.962751	642.927	0.913217	595.61	0.853757	787.122	1.03708			776.781	1.06072	820.585	1.00824	944.439	1.00652	910.951	1.02461
119.324	595.62	0.908816	659.34	0.873113	626.667	0.761622	898	0.713161			1202.7	0.846831	774.935	0.965364	853.3	0.959375	961.146	0.932133			597.146	0.939197	616.902	0.876251	613.146	0.878894	791.854	1.04332			741.683	1.01279	801.61	0.984926	948.488	1.01084	913.756	1.02776
121.81	627.56	0.957551	664.12	0.879443	599.667	0.728807	921	0.731427			1193.68	0.840482	776.87	0.967774	808.367	0.908857	928.438	0.900413			599.61	0.943072	622.902	0.884774	604.463	0.866447	814.39	1.07301			778.512	1.06308	783.781	0.96302	939.659	1.00143	930.171	1.04623
124.296	581.74	0.887638	663.7	0.878887	606.167	0.736707	921.983	0.732207			1180.07	0.8309	794.196	0.989358	807	0.90732	959.146	0.930194			612.39	0.963173	630.39	0.89541	609.488	0.87365	811.195	1.0688			776.902	1.06088	796.561	0.978723	927.951	0.988953	915.195	1.02938
126.782	587.42	0.896304	633.38	0.838736	604.056	0.734141	930.683	0.739117			1191.66	0.839061	779.739	0.971348	868.767	0.976765	945.062	0.916535			611.293	0.961447	640.829	0.910237	620	0.888718	793.537	1.04554			783.805	1.07031	812.805	0.998682	934.561	0.995997	933.171	1.0496
129.268	579.52	0.88425	643.42	0.852031	592.167	0.719692	938.067	0.744981			1227.05	0.863981	777.609	0.968695	839.367	0.94371	945.083	0.916555			586.683	0.92274	645.171	0.916405	613.659	0.879629	779.366	1.02687			754.854	1.03077	804.317	0.988253	932	0.993268	931.902	1.04817
131.754	589.12	0.898898	671.5	0.889216	610.333	0.74177	958.583	0.761274			1161.62	0.817912	760.087	0.946867	833.533	0.937151	950.75	0.922051			615.512	0.968083	629.878	0.894683	628.366	0.90071	759.878	1.00119			757.659	1.03461	808.854	0.993827	946.463	1.00868	915.488	1.02971
134.24	581.36	0.887058	630.34	0.834711	629.194	0.764693	920.133	0.730738			1152.09	0.811198	760.652	0.947571	883	0.992767	962.146	0.933103			600.951	0.945181	646.122	0.917756	626.537	0.898088	782.512	1.03101			755.902	1.03221	813.659	0.999731	929.756	0.990876	897.268	1.00922
136.726	567.04	0.865208	664.14	0.879469	594.083	0.722021	900.65	0.715265			1167.93	0.822351	761	0.948004	923.3	1.03808	971.458	0.942134			609.951	0.959337	644.244	0.915088	631.951	0.905849	787.317	1.03734			767.146	1.04756	805.829	0.99011	937.268	0.998882	915.219	1.02941
139.212	561.62	0.856938	663.8	0.879019	594.361	0.722359	934.367	0.742042			1183.38	0.833227	760.152	0.946948	943.567	1.06086	956.75	0.92787			598.219	0.940884	640.293	0.909476	632.488	0.906619	753.024	0.992158			768.073	1.04883	789.512	0.970062	944.902	1.00702	915.293	1.02949
141.698	580.34	0.885502	632.78	0.837942	587.583	0.714121	939.2	0.74588			1161.02	0.817485	762.957	0.950442	830.5	0.933741	941.812	0.913383			622.463	0.979016	638.878	0.907466	622.122	0.89176	788.659	1.03911			775.488	1.05895	817.341	1.00425	955.707	1.01853	908.268	1.02159
144.184	573.58	0.875187	656.44	0.869273	630.833	0.766685	926	0.735397			1122.21	0.790162	771.391	0.960949	861.7	0.968819	966.771	0.937589			600.024	0.943723	621.366	0.882592	624.024	0.894486	774.293	1.02018			763.61	1.04273	808.049	0.992838	964.073	1.02745	926.634	1.04225
146.669	569.72	0.869297	673.64	0.892049	595.306	0.723507	916.5	0.727853			1144.62	0.805942	778.261	0.969507	864.167	0.971593	948.146	0.919526			603.341	0.94894	635.902	0.903239	613.024	0.878719	775.317	1.02153			764.366	1.04376	806.756	0.991249	976.463	1.04065	907.976	1.02126
149.155	577.92	0.881809	660.14	0.874172	609.778	0.741096	925.167	0.734736			1158.84	0.81595	763.326	0.950902	855.567	0.961924	974.479	0.945064			605.561	0.952432	652.39	0.926659	621.951	0.891515	749.341	0.987305			763.927	1.04316	831.61	1.02179	966.415	1.02995	889.902	1.00093
151.641	581.58	0.887394	651.4	0.862599	588.028	0.714662	893.233	0.709375			1198.41	0.843814	770.326	0.959622	859.1	0.965896	963.208	0.934133			600.024	0.943723	658.244	0.934974	630.951	0.904415	756.098	0.996208			767.268	1.04773	821.61	1.0095	1016.83	1.08367	908.927	1.02233
154.127	585.76	0.893772	663.48	0.878595	615.194	0.747678	935.15	0.742664			1174.68	0.827104	766.109	0.954369	834.467	0.938201	955.438	0.926598			615.61	0.968237	673.756	0.957007	615.927	0.88288	779.439	1.02696			777.902	1.06225	833.732	1.02439	946.463	1.00868	935.171	1.05185
156.613	593.46	0.90552	657.56	0.870756	601.5	0.731035	896.6	0.712049			1208.38	0.850829	756.696	0.942643	840.6	0.945096	946.667	0.918091			624.171	0.981702	658.171	0.93487	619.537	0.888054	770.171	1.01475			786.732	1.07431	824.561	1.01313	985.049	1.0498	906.049	1.01909
159.099	583.78	0.89075	615.2	0.814662	602	0.731643	926.5	0.735795			1232.11	0.867539	771.283	0.960814	880.433	0.989881	973.292	0.943913			624.317	0.981932	665.341	0.945054	615.366	0.882076	764.049	1.00668			771.683	1.05376	825.976	1.01486	978.781	1.04312	928.902	1.0448
161.585	584.02	0.891117	630.92	0.835479	623.278	0.757503	931.4	0.739686			1200.75	0.84546	785.935	0.979067	806.733	0.907019	1022.98	0.9921			619.976	0.975104	667.951	0.948762	607.805	0.871238	799.707	1.05367			798.927	1.09096	822.439	1.01052	957.244	1.02017	899.756	1.01202
164.071	574.8	0.877048	650.86	0.861884	610.639	0.742142	927.133	0.736297			1169.12	0.823193	794.37	0.989574	812.1	0.913054	1043.94	1.01243			605.244	0.951933	660.634	0.938369	613.268	0.879068	772.976	1.01845			779.683	1.06468	834.512	1.02535	962.366	1.02563	913.39	1.02735
166.557	576.42	0.87952	641.1	0.848959	609.75	0.741062	923.017	0.733028			1154.98	0.813235	796.217	0.991875	837.567	0.941686	1016.08	0.985412			615.122	0.96747	647.878	0.92025	600.756	0.861133	782.732	1.0313			776.098	1.05978	835.268	1.02628	960.293	1.02342	913.366	1.02732
169.043	565.78	0.863285	650.66	0.861619	602.056	0.731711	909.033	0.721923			1137.39	0.80085	790.109	0.984266	807.633	0.908031	988.312	0.958479			609.268	0.958262	623.439	0.885537	622.195	0.891865	794.781	1.04718			753.439	1.02884	842.902	1.03566	981.049	1.04554	916.781	1.03117
171.529	594.78	0.907535	650.52	0.861433	600.306	0.729584	923.517	0.733426			1156.93	0.814606	790.348	0.984564	856	0.962411	993.646	0.963652			619.073	0.973684	623.902	0.886194	631.707	0.905499	806.098	1.06209			764.561	1.04403	842.463	1.03512	962.268	1.02553	898.781	1.01092
174.015	596.28	0.909823	628.5	0.832274	608.556	0.739611	922.733	0.732803			1120.95	0.78927	777.63	0.968721	831.333	0.934677	1008.62	0.978179			625.024	0.983044	634.512	0.901265	625.902	0.897178	782.756	1.03133			788.439	1.07664	828.537	1.01801	960.098	1.02321	905.951	1.01898
176.501	599.74	0.915103	620.38	0.821521	594.667	0.722731	928.283	0.737211			1112.39	0.783247	782.413	0.974679	820.267	0.922236	1023.96	0.993049			625.927	0.984464	635.902	0.903239	630.537	0.903822	753.488	0.992769			768.976	1.05006	830.878	1.02089	936.732	0.998311	922.024	1.03706
178.986	570.98	0.87122	615.56	0.815139	595.25	0.723439	938.45	0.745285			1111.32	0.782493	787.261	0.980719	856.233	0.962673	1011.38	0.980846			622.073	0.978402	621.366	0.882592	637.756	0.91417	783.805	1.03271			781.659	1.06738	849.268	1.04348	967.537	1.03114	898.171	1.01023
181.472	574.9	0.877201	627.26	0.830632	568	0.690321	905.433	0.719064			1098.52	0.773478	788.152	0.981828	852.133	0.958063	994.292	0.964279			622.585	0.979207	626.537	0.889937	630.439	0.903682	789.878	1.04072			775.366	1.05878	856.219	1.05202	978.146	1.04245	924.512	1.03986
183.958	551.68	0.841771	637.3	0.843927	604.25	0.734377	957.033	0.760043			1098.34	0.773352	803.522	1.00098	843.1	0.947907	1014.44	0.983817			618.341	0.972532	609.585	0.865858	630.268	0.903436	757.781	0.998426			766.049	1.04606	836.854	1.02823	956.683	1.01957	925.488	1.04096
186.444	578.3	0.882389	621.48	0.822978	579.917	0.704804	933.617	0.741447			1092.34	0.769127	798.935	0.995261	829.2	0.932279	1020.12	0.989332			607.805	0.955961	638.122	0.906392	658.195	0.943467	757.512	0.998071			769.585	1.05089	850.39	1.04486	954.927	1.0177	921.293	1.03624
188.93	578.68	0.882969	642.66	0.851025	585	0.710982	934.317	0.742003			1106.52	0.779111	802.739	1	849.5	0.955103	1021.19	0.990363			626.707	0.985691	625.732	0.888794	641.195	0.919099	770.61	1.01533			777.341	1.06148	838.732	1.03054	988.561	1.05355	905	1.01791
191.416	574.94	0.877262	628.02	0.831638	550.333	0.668849	945.783	0.751108			1098.8	0.773679	774.848	0.965255	851.7	0.957576	998.25	0.968117			621.707	0.977827	648.829	0.921601	638.146	0.914729	755.561	0.995501			770.146	1.05166	822.512	1.01061	961.927	1.02516	907.878	1.02115
193.902	581.84	0.88779	635.92	0.8421	585.417	0.711488	942.283	0.748329			1137.16	0.800687	791.196	0.98562	849.4	0.95499	1047.73	1.0161			618.683	0.97307	635.561	0.902755	648.439	0.929483	772.732	1.01812			772.317	1.05462	849.439	1.04369	995.634	1.06108	914.268	1.02834
196.388	581.66	0.887516	624.22	0.826606	560.944	0.681745	958.65	0.761327			1188.77	0.837024	794.826	0.990142	863.533	0.97088	1050.4	1.01869			611.927	0.962444	671.756	0.954166	635	0.910219	770.293	1.01491			771.219	1.05312	863.878	1.06143	997.683	1.06327	914.366	1.02845
198.874	575.14	0.877567	626.06	0.829043	558.472	0.678741	957.017	0.76003			1209.98	0.851961	788.087	0.981747	803.167	0.90301	1042.58	1.01111			613.707	0.965244	636.219	0.903689	642.122	0.920428	769.878	1.01436			771.732	1.05382	840.488	1.0327	967.805	1.03143	884	0.994294
201.36	581.78	0.887699	627.48	0.830923	577.417	0.701766	953.467	0.757211			1181.3	0.831768	798.391	0.994584	807.733	0.908144	1084.96	1.05221			612.073	0.962674	649.317	0.922294	640.854	0.918611	782.463	1.03095			765.781	1.0457	885.122	1.08754	1005	1.07107	931.122	1.0473
203.846	565.14	0.862309	636.82	0.843291	559.194	0.679618	959.467	0.761976			1181.54	0.831932	805.717	1.00371	801	0.900574	1103.81	1.07049			605.902	0.952968	643.073	0.913425	632.976	0.907318	793.707	1.04576			792.122	1.08167	850.927	1.04552	994.219	1.05958	922.902	1.03805
206.332	584.6	0.892002	625.38	0.828142	564.361	0.685898	969.9	0.770261			1161.7	0.817962	804.348	1.002	829.667	0.932804	1086.69	1.05389			601.537	0.946103	638.415	0.906809	642.878	0.921512	764.219	1.00691			781.195	1.06674	859.488	1.05604	1016.98	1.08383	927.244	1.04293
208.818	603.76	0.921237	617.98	0.818343	557.194	0.677188	945.3	0.750725			1129.68	0.795419	779.717	0.971321	820.533	0.922535	1076.79	1.04429			604.341	0.950513	644.244	0.915088	650.073	0.931825	782.61	1.03114			800.829	1.09356	875.781	1.07606	980.951	1.04544	940.634	1.05799
211.303	571.44	0.871922	621.72	0.823296	574.111	0.697748	925.833	0.735265			1119.25	0.788075	801.565	0.998538	794.8	0.893603	1055.69	1.02382			595.122	0.936013	634.951	0.901888	646.537	0.926757	773.341	1.01893			783.854	1.07038	852.781	1.0478	974.829	1.03891	924.341	1.03967
213.789	584.5	0.891849	587.6	0.778113	583.25	0.708855	978.95	0.777449			1119.09	0.787962	813.957	1.01397	813.833	0.915002	1063.75	1.03164			594.244	0.934632	648.122	0.920596	626.634	0.898227	770.366	1.01501			800.951	1.09372	854.829	1.05032	1001.59	1.06743	928.024	1.04381
216.275	587.46	0.896365	595.74	0.788892	576.306	0.700415	967	0.767958			1129.21	0.795091	814.804	1.01503	814.433	0.915677	1083	1.05031			606.488	0.95389	657.61	0.934073	626.829	0.898507	776.683	1.02333			820.439	1.12033	852.488	1.04744	1051.85	1.121	951.488	1.0702
218.761	585.42	0.893253	610.56	0.808517	593.389	0.721177	1003.47	0.796919			1155.3	0.813461	786.435	0.97969	806.8	0.907095	1074.25	1.04182			590.439	0.928648	673.488	0.956626	646.854	0.927211	755.195	0.995018			815.537	1.11364	861.537	1.05856	1049	1.11796	939.488	1.05671
221.247	586.42	0.894779	595.6	0.788707	575.806	0.699808	1003.1	0.796628			1117.88	0.787107	799.13	0.995504	838.2	0.942398	1079.02	1.04645			596.219	0.937739	633.585	0.899948	627.585	0.899591	784.732	1.03394			796.756	1.08799	856.561	1.05244	999.659	1.06537	936.171	1.05297
223.733	576.32	0.879368	584.72	0.774299	572.028	0.695216	974.867	0.774206			1142.68	0.804572	810.848	1.0101	841.933	0.946595	1073.58	1.04118			593.707	0.933788	643.219	0.913632	619.537	0.888054	753.829	0.993218			812.561	1.10958	840.659	1.03291	1012.61	1.07918	938.951	1.0561
226.219	568.44	0.867344	560.08	0.741671	588.889	0.715708	966.7	0.76772			1204.75	0.848277	802.435	0.999621	850.7	0.956452	1109.52	1.07603			573.512	0.902025	647.878	0.92025	612.561	0.878055	787.805	1.03798			818.829	1.11813	854.341	1.04972	1016.24	1.08305	922.341	1.03742
228.705	564.04	0.86063	555.42	0.7355	586.75	0.713109	953.117	0.756933			1221.64	0.860171	803.391	1.00081	848.467	0.953941	1123.35	1.08945			580.878	0.91361	632.781	0.898806	613.122	0.878859	771.293	1.01623			806.659	1.10152	856.781	1.05271	1030.41	1.09815	925.341	1.04079
231.191	569.72	0.869297	547.92	0.725568	571.25	0.694271	970.917	0.771069			1151.5	0.810783	800.891	0.997698	879.233	0.988532	1130.38	1.09625			591.195	0.929837	629.049	0.893505	638.317	0.914974	772.683	1.01806			822.098	1.1226	837	1.02841	1050.76	1.11983	928.707	1.04458
233.677	604.56	0.922457	530.1	0.70197	573.944	0.697545	959.983	0.762386			1121.96	0.789986	801.717	0.998727	853.967	0.960125	1118.19	1.08443			599.293	0.942574	632.122	0.89787	662.463	0.949585	752.024	0.99084			841.512	1.14911	850.439	1.04492	1063.66	1.13358	922.39	1.03747
236.163	562.04	0.857579	546.98	0.724323	559.25	0.679686	997.733	0.792365			1118.2	0.787333	820.609	1.02226	813.433	0.914552	1173.75	1.13832			603.732	0.949555	645.781	0.917271	673.024	0.964724	759.415	1.00058			841.195	1.14868	864.781	1.06254	1026.63	1.09412	926.512	1.04211
238.649	596.36	0.909945	514.4	0.68118	559.722	0.68026	1002.48	0.796138			1127.77	0.794073	808.565	1.00726	855.367	0.961699	1168.71	1.13343			590.61	0.928917	626.439	0.889798	638.244	0.914869	785.683	1.03519			841.219	1.14871	859.024	1.05547	1037.83	1.10605	905.512	1.01849
241.135	562.44	0.858189	492.38	0.652021	558.917	0.679282	996.267	0.791201			1067.45	0.7516	832.565	1.03716	841.267	0.945846	1163.5	1.12838			612.293	0.96302	636.781	0.904488	656.781	0.941441	768.537	1.0126			828.707	1.13162	866.317	1.06443	1033.29	1.10122	940.146	1.05745
243.62	586.66	0.895145	473.1	0.62649	556.806	0.676716	974.533	0.773941			1092.04	0.768914	811.87	1.01137	812.6	0.913616	1155.48	1.1206			606.927	0.95458	634.683	0.901508	660.244	0.946405	764.244	1.00694			836.854	1.14275	847.098	1.04082	1058.63	1.12823	925.146	1.04057
246.106	588.14	0.897403	464.64	0.615287	532.75	0.647479	1009.68	0.801856			1102.62	0.77637	820.283	1.02186	835.067	0.938876	1140.67	1.10624			604.537	0.950821	631.707	0.89728	654.317	0.937909	772.317	1.01758			842.951	1.15107	870.781	1.06992	1030.05	1.09776	926.439	1.04203
248.592	573.44	0.874973	448.7	0.594179	576.111	0.700178	991.75	0.787614			1109.38	0.781122	843.543	1.05083	831.8	0.935203	1172.92	1.13751			603.122	0.948596	661	0.938888	647.195	0.9277	757.39	0.99791			814.585	1.11234	869.268	1.06806	1014.61	1.08131	944.39	1.06222
251.078	554.12	0.845494	444.22	0.588246	554.583	0.674014	977.4	0.776218			1081.62	0.761583	835.217	1.04046	814.833	0.916126	1188.25	1.15238			623.488	0.980628	611.683	0.868838	630.707	0.904066	753.366	0.992608			823.634	1.1247	852.902	1.04795	1030.76	1.09852	930.122	1.04617
253.564	558.48	0.852147	428.02	0.566794	554.833	0.674318	991.667	0.787548			1116.79	0.786341	841.761	1.04861	806.233	0.906457	1181.31	1.14565			610.341	0.95995	639.829	0.908817	649.585	0.931126	726.366	0.957034			822.439	1.12306	855.341	1.05094	1027.81	1.09537	941.244	1.05868
256.05	586.18	0.894412	419.08	0.554955	563.917	0.685358	971.633	0.771638			1106.12	0.778834	868.783	1.08227	872.467	0.980925	1164.12	1.12899			614.805	0.966971	652.878	0.927352	665.268	0.953606	744.463	0.980878			803.512	1.09722	845.39	1.03872	1031.24	1.09904	950.39	1.06897
258.536	556.8	0.849583	417.38	0.552704	571.222	0.694237	967.083	0.768024			1093.98	0.770284	842.109	1.04904	894.267	1.00543	1164.17	1.12903			612.537	0.963404	627.707	0.891599	674.61	0.966997	761.341	1.00312			838.512	1.14501	881.805	1.08346	1054.9	1.12425	937.927	1.05495
261.022	562.8	0.858738	408.72	0.541236	548.944	0.667161	953.783	0.757462			1151.66	0.810896	862	1.07382	875.467	0.984298	1202.5	1.1662			619.146	0.973799	635.878	0.903205	664.537	0.952558	781.707	1.02995			826.439	1.12853	865.659	1.06362	1029.61	1.09729	957.634	1.07712
263.508	591.74	0.902896	394.2	0.522009	583.806	0.709531	990.633	0.786727			1146.89	0.807539	877.5	1.09313	829.933	0.933103	1211.52	1.17495			604.756	0.951166	621.854	0.883285	672.244	0.963606	763.317	1.00572			823.415	1.1244	881.902	1.08358	1039.78	1.10813	928.293	1.04411
265.994	585.36	0.893161	400.44	0.530272	559.222	0.679652	1041.97	0.827494			1126.36	0.79308	880.696	1.09711	848.067	0.953492	1218.5	1.18172			598.781	0.941768	661.756	0.939962	667.634	0.956998	801.268	1.05572			812.707	1.10977	874.61	1.07462	1065.12	1.13514	939.098	1.05627
268.48	566.34	0.86414	373.88	0.4951	552.056	0.670943	991.117	0.787111			1117.93	0.787145	822.065	1.02408	837.567	0.941686	1207.04	1.17061			613.585	0.965052	662.488	0.941002	682.61	0.978464	773.171	1.0187			831.244	1.13509	889	1.0923	1052.78	1.12199	956	1.07528
270.966	575.18	0.877628	385.86	0.510965	547.611	0.665541	1041.83	0.827388			1152.27	0.811324	829.63	1.0335	855.4	0.961736	1227.9	1.19083			603.049	0.948481	638.122	0.906392	693.024	0.993392	774.366	1.02028			831.878	1.13595	879.756	1.08094	1098.24	1.17044	952.585	1.07144
273.452	561.32	0.85648	371.4	0.491816	576.833	0.701056	1043.43	0.828659			1187.2	0.835917	835.043	1.04024	834.6	0.938351	1251.92	1.21413			616.902	0.970269	631.098	0.896415	659.585	0.94546	755.268	0.995114			827.098	1.12943	875.951	1.07627	1093.83	1.16574	956.756	1.07613
275.938	576.16	0.879124	381.04	0.504582	587.167	0.713615	1023.35	0.81271			1154.62	0.812983	827.174	1.03044	849.433	0.955028	1218.5	1.18172			609.244	0.958225	627.561	0.891391	666.976	0.956054	775.781	1.02214			818.902	1.11823	869.683	1.06857	1051.15	1.12025	921.317	1.03627
278.423	573.72	0.875401	378.38	0.501059	565.056	0.686743	1014.2	0.805443			1132.36	0.797304	826.413	1.02949	858	0.96466	1273.88	1.23542			610.171	0.959683	636.146	0.903586	657.463	0.942418	754.659	0.994312			840.098	1.14718	879.707	1.08088	1092.1	1.16389	939.341	1.05654
280.909	574.06	0.875919	349.86	0.463293	526	0.639276	1021.38	0.811147			1136.43	0.800171	822.13	1.02416	828.767	0.931793	1294.54	1.25547			603.073	0.948519	633.195	0.899394	670.805	0.961543	771.951	1.0171			848.39	1.1585	876.707	1.0772	1068.56	1.13881	931.39	1.0476
283.395	567.18	0.865422	356.78	0.472456	566.361	0.688329	1022.03	0.811664			1162.23	0.81834	852.891	1.06248	867.967	0.975866	1242.04	1.20455			622.049	0.978364	654.659	0.929882	671.073	0.961927	777.39	1.02426			896.415	1.22408	887.707	1.09071	1088.85	1.16043	933.659	1.05015
285.881	556.92	0.849767	343.4	0.454738	573.25	0.696701	1022.07	0.811691			1162.62	0.818616	821.739	1.02367	904.8	1.01728	1278.6	1.24001			628.415	0.988377	624.634	0.887234	649.317	0.930742	774.171	1.02002			880.415	1.20223	892.537	1.09665	1079.66	1.15063	924.268	1.03959
288.367	555.68	0.847875	373.04	0.493988	554.917	0.67442	1021.07	0.810896			1144.12	0.80559	853.87	1.0637	876.133	0.985047	1255.83	1.21793			633.683	0.996662	630.268	0.895237	645.366	0.925078	732.195	0.964714			873.024	1.19214	870.122	1.06911	1088.98	1.16056	957.61	1.07709
290.853	547.2	0.834935	349.56	0.462895	556.944	0.676884	1021.22	0.811016			1136.48	0.800209	864.761	1.07726	866.433	0.974141	1287.56	1.2487			623.146	0.98009	632.634	0.898597	642.049	0.920324	786.293	1.03599			841.976	1.14974	897.561	1.10282	1048.51	1.11744	937.829	1.05484
293.339	593.92	0.906222	353.22	0.467742	550.75	0.669356	1013.17	0.804623			1205.2	0.848591	858.652	1.06965	828.667	0.93168	1285.75	1.24694			627.854	0.987495	659.463	0.936705	655.976	0.940287	756.024	0.996111			854.195	1.16643	879.561	1.0807	1068.29	1.13852	938.61	1.05572
295.825	598.58	0.913333	334.8	0.44335	517.667	0.629148	1010.3	0.802346			1161.57	0.817874	880.739	1.09717	797.967	0.897164	1282.27	1.24357			626.951	0.986074	667.707	0.948415	647.878	0.928679	759.098	1.00016			890.781	1.21639	908.902	1.11675	1057.02	1.12651	920.293	1.03512
298.311	599.94	0.915408	339.82	0.449997	543.75	0.660848	1057.52	0.839844			1172.73	0.825733	863.13	1.07523	815.867	0.917289	1310.62	1.27106			626.268	0.985	640.463	0.909718	657.171	0.942	770.244	1.01485			850.732	1.1617	897.878	1.10321	1069.68	1.14	929.293	1.04524
300.797	563.84	0.860325	333.18	0.441205	548.639	0.66679	1042.33	0.827785			1208.62	0.851005	862.13	1.07399	787.3	0.885171	1297.88	1.2587			646.317	1.01653	646.39	0.918136	642.561	0.921057	777.561	1.02449			842.146	1.14997	883.049	1.08499	1054.22	1.12352	927.878	1.04365
303.283	533.24	0.813635	333.92	0.442184	566.194	0.688126	1028.1	0.816482			1228.77	0.865188	877.696	1.09338	802.467	0.902223	1317.46	1.27769			633.122	0.99578	646.39	0.918136	663.268	0.950739	822.122	1.0832			864.805	1.18092	885.244	1.08769	1030.34	1.09807	935.439	1.05215
305.769	534.44	0.815466	342.24	0.453202	528	0.641707	1041.82	0.827375			1258.55	0.886161	839.87	1.04626	825.367	0.92797	1327.69	1.28761			658.927	1.03637	645.293	0.916578	652.293	0.935007	782.561	1.03107			866.415	1.18311	872.073	1.0715	1027.95	1.09553	942.049	1.05959
308.255	530.78	0.809881	318.8	0.422162	526.528	0.639918	1050.05	0.833914			1267.89	0.892737	827.435	1.03076	783.133	0.880486	1304.62	1.26524			671.073	1.05547	645.195	0.916439	667.488	0.956788	775.512	1.02179			901.073	1.23044	856.293	1.05211	1073.95	1.14455	927.341	1.04304
310.74	569.22	0.868534	341.94	0.452805	528.528	0.642348	1056.3	0.838877			1270.91	0.894862	839.696	1.04604	789.867	0.888057	1286	1.24718			655.219	1.03053	674.439	0.957977	690.415	0.989652	759.439	1.00061			852.293	1.16383	866	1.06404	1101.9	1.17434	956.756	1.07613
313.226	563.66	0.860051	323.2	0.427989	553.556	0.672766	1016.37	0.807164			1283.7	0.903864	843.13	1.05032	812.167	0.913129	1279.52	1.2409			620.244	0.975526	697.341	0.990507	654.293	0.937874	798.219	1.05171			842.512	1.15047	844.732	1.03791	1080.1	1.1511	927.171	1.04285
315.712	561.2	0.856297	325.98	0.43167	530.194	0.644373	1036.32	0.823007			1278	0.899853	848.326	1.05679	785.7	0.883372	1317.67	1.27789			610.537	0.960258	668.439	0.949455	656.439	0.94095	753.098	0.992255			847.902	1.15783	843.488	1.03638	1048	1.11689	932.683	1.04905
318.198	531.5	0.81098	332.98	0.44094	545.306	0.662739	1022.65	0.812154			1236.66	0.870746	842.239	1.04921	832.267	0.935728	1316.6	1.27686			616.707	0.969962	653.951	0.928876	645.415	0.925148	775.244	1.02143			867.366	1.18441	855.585	1.05124	1047.46	1.11632	950	1.06853
320.684	555.06	0.846928	329.04	0.435722	531.528	0.645994	1090.57	0.866091			1199.62	0.844668	866.37	1.07927	810.2	0.910917	1278.02	1.23944			617.781	0.971652	640.39	0.909614	652.976	0.935986	783.171	1.03188			879.878	1.2015	896.317	1.10129	1033.24	1.10117	937.634	1.05462
323.17	562.7	0.858586	332.14	0.439827	572.333	0.695587	1109.28	0.880955			1252.91	0.882188	838.717	1.04482	836.933	0.940974	1318.19	1.2784			623.098	0.980014	659.049	0.936117	645.732	0.925603	748.024	0.98557			862.634	1.17795	896.512	1.10153	1039.73	1.10808	941.561	1.05904
325.656	552.92	0.843663	311.56	0.412575	541.028	0.65754	1076.58	0.854985			1270.96	0.894899	816.13	1.01668	798.8	0.8981	1397.85	1.35566			592.854	0.932446	635.439	0.902581	657.39	0.942314	754.756	0.99444			888.902	1.21382	891.122	1.09491	1060.83	1.13057	944.341	1.06216
328.142	554.58	0.846196	321.98	0.426373	508.278	0.617737	1064.52	0.845403			1347.45	0.948751	829.63	1.0335	800.233	0.899711	1393.15	1.35109			593.561	0.933558	693.805	0.985485	657.049	0.941825	767.634	1.01141			902.585	1.23251	877.244	1.07786	1044.32	1.11297	966.61	1.08721
330.628	571.46	0.871952	319.18	0.422665	518.75	0.630465	1061.6	0.843086			1368.98	0.963914	849.739	1.05855	785.667	0.883335	1400.5	1.35823			612.805	0.963825	663.122	0.941903	647.488	0.92812	777.659	1.02462			911.634	1.24486	894.537	1.0991	1084.02	1.15529	953.683	1.07267
333.114	564.82	0.861821	326.08	0.431803	515.25	0.626211	1058.82	0.840876			1298.02	0.913948	850.87	1.05996	798.167	0.897389	1440.06	1.39659			612.781	0.963788	678.024	0.963069	645.61	0.925428	757.195	0.997653			891.488	1.21735	901.219	1.10731	1068.54	1.13878	979.073	1.10123
335.6	552.46	0.842961	314.3	0.416203	504.194	0.612774	1079.72	0.857474			1330.14	0.936567	857.761	1.06854	787.9	0.885845	1306.42	1.26698			607.805	0.955961	692.951	0.984272	640.219	0.9177	784.098	1.0331			892.585	1.21885	891.927	1.0959	1028.32	1.09592	948.39	1.06672
338.086	563.3	0.859501	323.24	0.428042	511.889	0.622126	1068.92	0.848897			1337.68	0.941874	845.609	1.0534	819.4	0.921261	1337.46	1.29709			616.951	0.970346	663.049	0.941799	670.463	0.961053	767.098	1.0107			897.146	1.22508	878.927	1.07992	1032.76	1.10065	935.293	1.05199
340.572	561.04	0.856053	321.28	0.425446	481.111	0.58472	1087.78	0.86388			1305.07	0.918914	828.87	1.03255	775.767	0.872204	1353.58	1.31272			625.488	0.983773	688.805	0.978383	651.39	0.933713	760.219	1.00164			892.756	1.21908	867.829	1.06629	1041.02	1.10946	961.195	1.08112
343.057	541.34	0.825994	327.56	0.433762	510.583	0.620539	1071.6	0.851028			1249.04	0.879459	850.522	1.05952	751.2	0.844583	1405.33	1.36291			617.073	0.970538	635.732	0.902998	663.659	0.9513	752.366	0.991291			869.195	1.18691	856.756	1.05268	1036.02	1.10413	959.024	1.07868
345.543	556.98	0.849858	313.48	0.415117	501.083	0.608993	1094.1	0.868897			1304.36	0.918411	866.717	1.0797	816.5	0.918001	1363.96	1.32279			626.122	0.98477	663.317	0.94218	642.707	0.921267	766.024	1.00929			895.195	1.22241	863.683	1.06119	1025.24	1.09264	959.293	1.07898
348.029	558.72	0.852513	316.18	0.418693	477.944	0.580871	1064.28	0.845217			1260.73	0.887694	870.457	1.08436	805.633	0.905783	1352.73	1.3119			614.976	0.96724	645.537	0.916925	643.854	0.922911	772.171	1.01739			874.171	1.19371	881.512	1.0831	1025.22	1.09261	954.39	1.07347
350.515	535.32	0.816809	325.62	0.431193	486.583	0.59137	1069.07	0.849016			1300.3	0.915557	866.87	1.07989	773.6	0.869768	1443.44	1.39987			617.878	0.971804	647	0.919003	628.781	0.901305	778.195	1.02532			872.976	1.19207	869.927	1.06887	1017.85	1.08477	954.512	1.0736
353.001	531.34	0.810736	318.26	0.421447	460.833	0.560075	1069.82	0.849612			1307.68	0.92075	854.13	1.06402	772.433	0.868456	1384.71	1.34291			603.463	0.949132	619.683	0.880202	650.537	0.93249	793.927	1.04605			869.219	1.18694	883.171	1.08514	1005.46	1.07156	942.366	1.05994
355.487	516.42	0.78797	324.78	0.430081	453.444	0.551095	1064.07	0.845046			1307	0.920272	867.522	1.0807	785.4	0.883034	1407.33	1.36485			615	0.967278	628.707	0.893019	641.537	0.91959	789	1.03956			878	1.19893	874.098	1.07399	969.634	1.03338	948.024	1.06631
357.973	516.08	0.787452	321.18	0.425314	464.167	0.564127	1072.15	0.851465			1347.2	0.948575	859.826	1.07112	783.9	0.881348	1400.31	1.35804			623.171	0.980129	657.951	0.934558	658.61	0.944062	776.537	1.02314			882.927	1.20566	896.341	1.10132	967.756	1.03137	941.488	1.05895
360.459	495.66	0.756294	326	0.431697	458.861	0.557678	1073.78	0.852762			1341.48	0.944551	865.565	1.07826	796.767	0.895815	1388.98	1.34705			618	0.971996	678.512	0.963763	648.171	0.929099	785.707	1.03522			862.683	1.17802	870.756	1.06989	1000.83	1.06662	978.707	1.10082
362.945	510.18	0.778449	314.78	0.416839	437.528	0.531751	1113.73	0.884489			1346.52	0.948097	872.978	1.0875	776.133	0.872615	1421.75	1.37883			614.073	0.96582	648.902	0.921704	624.561	0.895256	751.171	0.989716			881.781	1.2041	860.317	1.05706	1009.1	1.07543	955.829	1.07508
365.431	494.5	0.754524	313.12	0.414641	438.528	0.532966	1100.05	0.873622			1371.2	0.965473	874.478	1.08937	725.333	0.8155	1392.71	1.35067			620.732	0.976293	638.244	0.906566	648.244	0.929204	769.024	1.01324			916.829	1.25196	856.024	1.05178	982.049	1.04661	955.122	1.07429
367.917	488.4	0.745217	322.8	0.427459	432.028	0.525067	1059.22	0.841194			1354.2	0.953503	875.522	1.09067	767.733	0.863171	1413.73	1.37105			597.829	0.940271	670.122	0.951845	649.659	0.931232	752.878	0.991965			872	1.19074	891.195	1.095	979.415	1.0438	962.219	1.08227
370.403	478.94	0.730782	315.32	0.417554	412.944	0.501873	1056.05	0.838679			1372.54	0.966417	866.587	1.07954	746.533	0.839336	1409.77	1.36722			619.732	0.97472	669.878	0.951499	647.171	0.927666	753.829	0.993218			888.415	1.21316	893.171	1.09743	969.829	1.03358	939.171	1.05635
372.889	465.62	0.710458	329	0.435669	410.444	0.498834	1049.4	0.833398			1398.5	0.984698	861.391	1.07306	762.6	0.8574	1351.44	1.31064			598.854	0.941883	644.244	0.915088	636.463	0.912316	765.317	1.00835			875.146	1.19504	891.415	1.09527	963	1.02631	941.463	1.05893
375.374	455.18	0.694528	318.26	0.421447	408.889	0.496945	1057.8	0.840069			1418.43	0.99873	845.13	1.05281	747.667	0.840611	1370.88	1.32949			600.902	0.945104	670.122	0.951845	643.244	0.922036	761.781	1.0037			873.39	1.19264	912.488	1.12116	978.268	1.04258	936.39	1.05322
377.86	476.08	0.726418	304.26	0.402908	424.417	0.515817	1053.77	0.836866			1416.68	0.997498	827.826	1.03125	730.167	0.820935	1372.94	1.3315			594.488	0.935016	640.951	0.910411	638.146	0.914729	765	1.00794			895.317	1.22258	898.39	1.10384	950.439	1.01292	953.317	1.07226
380.346	456.4	0.69639	293.88	0.389163	403.556	0.490463	1036.58	0.823219			1351.73	0.951768	855.413	1.06562	720.933	0.810553	1367.04	1.32578			608.268	0.95669	645.195	0.916439	656.244	0.940671	799.732	1.0537			865.317	1.18162	932.341	1.14555	957.073	1.01999	945.756	1.06376
382.832	451.6	0.689066	308.96	0.409132	395.083	0.480165	1031.48	0.819168			1317.61	0.927741	845.478	1.05324	721.933	0.811678	1427.35	1.38427			622.927	0.979745	658.488	0.93532	670.951	0.961752	764.561	1.00736			879.219	1.2006	917.024	1.12673	967.585	1.03119	950.341	1.06891
385.318	437.06	0.66688	299.54	0.396658	376.944	0.45812	1030.43	0.818335			1362.18	0.959124	863.217	1.07534	744.367	0.836901	1412.94	1.37029			613.878	0.965513	639.878	0.908887	674.366	0.966647	800.098	1.05418			889.122	1.21412	911.951	1.1205	970.878	1.0347	944.537	1.06238
387.804	428.38	0.653636	308	0.407861	390.972	0.475169	1026.08	0.81488			1384.21	0.974639	849.457	1.0582	730.633	0.821459	1361.33	1.32024			606.098	0.953277	633.756	0.900191	655.098	0.939028	804.073	1.05942			920.537	1.25702	906.512	1.11382	986.463	1.05131	949.317	1.06776
390.29	433.82	0.661937	307.36	0.407013	371.028	0.45093	1028.15	0.816522			1416.11	0.997096	836.457	1.042	729.3	0.819961	1416.02	1.37328			630.537	0.991714	629.439	0.894059	665.122	0.953397	799.756	1.05373			887.659	1.21212	919.854	1.13021	961.439	1.02464	946.463	1.06455
392.776	418.94	0.639232	309.64	0.410032	375.889	0.456838	1035.95	0.822716			1456.73	1.0257	842.457	1.04948	733.3	0.824458	1364.69	1.32349			620.244	0.975526	654.488	0.929639	643.951	0.92305	842.561	1.11013			883.293	1.20616	893.878	1.09829	955.293	1.01809	927.951	1.04373
395.262	410.34	0.62611	304.08	0.40267	382.333	0.46467	1007.55	0.800162			1461.45	1.02902	856.065	1.06643	715	0.803883	1373.1	1.33166			598.634	0.941537	648.341	0.920908	661.073	0.947593	803.463	1.05861			921.61	1.25849	943.634	1.15943	974.341	1.03839	944.927	1.06282
397.748	393.3	0.60011	315.88	0.418295	359.028	0.436346	1054.48	0.837434			1492.02	1.05055	847.022	1.05516	729.6	0.820298	1350.44	1.30967			602.439	0.947522	658.488	0.93532	665.976	0.954621	758.951	0.999967			886.049	1.20993	933.878	1.14744	995.244	1.06067	951.634	1.07037
400.234	390.22	0.59541	304.16	0.402776	370.889	0.450761	1039.85	0.825813			1499.61	1.05589	847.87	1.05622	716.367	0.80542	1404.35	1.36196			609.585	0.958761	675.561	0.959571	651.024	0.933188	749.341	0.987305			895	1.22215	938.049	1.15257	991.463	1.05664	939.244	1.05643
402.72	381.04	0.581403	312.98	0.414455	355.833	0.432463	1068.12	0.848262			1430.05	1.00692	847.413	1.05565	702.367	0.789679	1428.75	1.38562			623.854	0.981203	639.683	0.90861	638.951	0.915883	758.463	0.999324			886.927	1.21112	937.683	1.15212	1002.78	1.0687	931.659	1.0479
405.206	371.2	0.566389	302.96	0.401187	370.056	0.449749	997.683	0.792326			1438.61	1.01294	848.587	1.05711	687.233	0.772664	1404.52	1.36212			604.317	0.950475	649.146	0.922051	669.537	0.959725	770.488	1.01517			865.829	1.18231	930.781	1.14364	966.024	1.02953	923.634	1.03887
407.691	359.06	0.547865	298.26	0.394963	356.361	0.433105	1001.87	0.795648			1461.7	1.0292	824.957	1.02768	689.1	0.774763	1367.52	1.32624			629.341	0.989833	641.854	0.911693	631.732	0.905535	768.854	1.01301			908.366	1.2404	901.902	1.10815	1005.37	1.07146	943.244	1.06093
410.177	334.56	0.510482	316.5	0.419116	359.889	0.437392	985.8	0.782889			1453.5	1.02342	832.674	1.03729	716.967	0.806094	1380.79	1.33911			602.829	0.948135	635.268	0.902339	651.756	0.934238	764.854	1.00774			894.781	1.22185	945.488	1.16171	950.732	1.01323	924.707	1.04008
412.663	341.3	0.520767	299.18	0.396181	351.083	0.42669	1017.52	0.808077			1420.48	1.00018	822.913	1.02513	723.267	0.813178	1408.73	1.36621			594.512	0.935054	641.707	0.911485	655.976	0.940287	774.976	1.02108			898.366	1.22674	901.512	1.10767	939.366	1.00112	936.951	1.05385
415.149	345.84	0.527694	311.04	0.411886	356.889	0.433746	981.167	0.779209			1392.79	0.980675	840.63	1.0472	693.533	0.779747	1414.69	1.37198			588.805	0.926078	645.659	0.917098	642.341	0.920742	773.39	1.01899			871.707	1.19034	925.463	1.1371	939.878	1.00166	944.39	1.06222
417.635	322.7	0.492386	297.1	0.393427	357.5	0.434489	1009.83	0.801975			1403.7	0.988357	866.022	1.07883	708.6	0.796687	1427.04	1.38397			587.756	0.924428	652.878	0.927352	649.732	0.931336	755.488	0.995404			866.732	1.18355	944.268	1.16021	942.561	1.00452	940.146	1.05745
420.121	319.26	0.487137	290.28	0.384395	358.889	0.436177	975.217	0.774484			1385.18	0.975319	873.13	1.08769	738.333	0.830116	1376.17	1.33463			597.707	0.940079	672.268	0.954894	646.878	0.927246	767	1.01057			869.341	1.18711	980.488	1.20471	928.219	0.989238	912.512	1.02636
422.607	315.14	0.480851	300.58	0.398035	368.722	0.448128	953.317	0.757092			1420.12	0.999925	844.304	1.05178	733.5	0.824683	1385.33	1.34352			624.781	0.982661	676.61	0.961061	681.171	0.976402	777.805	1.02481			890.707	1.21629	946.902	1.16344	921.122	0.981675	917.951	1.03248
425.093	308	0.469956	296.8	0.393029	346.028	0.420546	948.75	0.753465			1404.79	0.989124	822.739	1.02491	749.133	0.842259	1395.02	1.35291			600.781	0.944914	661.683	0.939859	688.61	0.987065	750.976	0.989459			883.024	1.20579	969.61	1.19135	941.854	1.00377	913.976	1.02801
427.579	304.18	0.464128	300.5	0.397929	351.333	0.426994	926.85	0.736073			1375.82	0.96873	821.326	1.02315	704.833	0.792452	1351.77	1.31097			588.951	0.926308	687.293	0.976235	670.634	0.961298	755.732	0.995726			874.341	1.19394	944.878	1.16096	916.195	0.976424	917.878	1.0324
430.065	296.12	0.451829	287.84	0.381164	347.833	0.42274	880.25	0.699064			1409.93	0.992746	832.543	1.03713	701.533	0.788742	1381.29	1.3396			596.878	0.938775	700.439	0.994908	653.585	0.936859	747.951	0.985474			889.366	1.21445	955.39	1.17387	911.195	0.971095	914.707	1.02883
432.551	284.86	0.434649	292.94	0.387918	340	0.41322	880.95	0.69962			1414.32	0.995838	824.239	1.02678	737.033	0.828655	1397.58	1.3554			606.195	0.953429	700.927	0.995601	679.39	0.973849	743.415	0.979497			882.366	1.2049	945.854	1.16216	942.122	1.00406	931.781	1.04804
435.037	297.62	0.454118	293.36	0.388474	364.861	0.443435	845.233	0.671255			1388.41	0.977595	842.152	1.0491	702.967	0.790354	1396.5	1.35435			596.293	0.937855	721	1.02411	645.122	0.924728	735.61	0.969214			897.244	1.22521	925.585	1.13725	936.415	0.997973	920.634	1.0355
437.523	287.82	0.439165	300.96	0.398538	340.028	0.413254	861.1	0.683856			1403.32	0.988093	828.848	1.03252	682.933	0.76783	1379.98	1.33832			599.317	0.942611	700.756	0.995358	641.854	0.920044	762.341	1.00443			883.756	1.20679	930.512	1.14331	908.024	0.967716	931.293	1.04749
440.008	290.44	0.443163	300.96	0.398538	342.306	0.416023	810.533	0.643698			1445.41	1.01773	849.478	1.05822	720.767	0.810367	1396	1.35386			632.927	0.995473	740.951	1.05245	650	0.931721	752.927	0.99203			897.219	1.22518	916.902	1.12658	891.976	0.950613	921.976	1.03701
442.494	300.34	0.458268	292.26	0.387017	343.944	0.418013	761.1	0.60444			1367.5	0.962871	828.283	1.03182	710	0.798261	1381.9	1.34018			631.317	0.992941	713.829	1.01393	649.195	0.930567	761.463	1.00328			878.39	1.19947	928.488	1.14082	884.488	0.942632	932.366	1.04869
444.98	288.48	0.440172	300.4	0.397796	347.028	0.421762	784.767	0.623235			1359.86	0.957489	789.022	0.982912	681	0.765656	1376.98	1.33541			591.659	0.930567	711.171	1.01015	640.122	0.917561	758.366	0.999196			869.219	1.18694	935.146	1.149	876.805	0.934444	938.61	1.05572
447.466	265.58	0.405231	303.88	0.402405	342.583	0.416359	735.083	0.583778			1395.43	0.982536	818.283	1.01936	670.6	0.753963	1384.88	1.34307			594.488	0.935016	695.317	0.987633	636.732	0.912702	775.171	1.02134			890.219	1.21562	931.707	1.14477	869.439	0.926594	936.976	1.05388
449.952	294.36	0.449144	289.84	0.383813	334.194	0.406164	727.617	0.577848			1421.91	1.00118	830.109	1.0341	702.467	0.789792	1392.48	1.35045			570.512	0.897307	728.902	1.03534	647.781	0.92854	746.146	0.983096			860.39	1.17489	914.024	1.12305	878.171	0.9359	947.049	1.06521
452.438	275.98	0.421099	292.82	0.387759	345.306	0.419669	686.517	0.545208			1368.3	0.963437	835.457	1.04076	678.933	0.763332	1362.06	1.32095			568.415	0.894008	714.902	1.01545	631.585	0.905324	752.415	0.991355			866.878	1.18375	945.805	1.1621	910.024	0.969847	932.537	1.04889
454.924	266.28	0.406299	293.84	0.38911	342.056	0.415719	676.083	0.536922			1384.95	0.975155	828.065	1.03155	700.5	0.78758	1378.5	1.33689			576	0.905938	725.122	1.02997	651.561	0.933958	761.268	1.00302			877.537	1.1983	961.219	1.18104	903.976	0.963401	899.317	1.01152
457.41	272.86	0.416339	294.72	0.390275	340.139	0.413389	634.933	0.504242			1409.79	0.992645	818.413	1.01953	664.767	0.747405	1356.15	1.31521			574.341	0.903329	711.854	1.01112	633.39	0.907912	763.976	1.00659			866.878	1.18375	942.439	1.15796	905.488	0.965013	904.39	1.01723
459.896	268.38	0.409503	301.12	0.39875	352.917	0.428919	620.783	0.493005			1420	0.999837	798.783	0.995072	693.7	0.779935	1380.88	1.33919			560.756	0.881962	728.829	1.03523	635.122	0.910394	751.171	0.989716			885.634	1.20936	964.756	1.18538	889.341	0.947804	936.049	1.05284
462.382	273.44	0.417224	288.5	0.382038	350.167	0.425577	605.267	0.480682			1424.46	1.00298	799.435	0.995884	661.867	0.744145	1385.98	1.34414			561.805	0.883612	689.951	0.980011	665.927	0.954551	780.902	1.02889			868.927	1.18654	933.707	1.14723	890.756	0.949312	898.122	1.01018
464.868	282.06	0.430376	289.84	0.383813	325.583	0.395698	552.933	0.43912			1478.39	1.04095	817.543	1.01844	683.8	0.768804	1390.69	1.34871			565.878	0.890018	676.976	0.961581	618.024	0.885886	760.341	1.0018			875.049	1.1949	935.049	1.14888	902.805	0.962154	918.61	1.03322
467.354	268.74	0.410052	306.26	0.405556	344.583	0.41879	525.683	0.417479			1442.14	1.01543	801.087	0.997942	696.7	0.783308	1368.19	1.32689			564.415	0.887717	681.171	0.967539	628.829	0.901374	774.902	1.02098			869.976	1.18798	913.39	1.12227	891.317	0.94991	891.049	1.00222
469.84	272.88	0.416369	287.2	0.380317	348.417	0.42345	519.017	0.412186			1354.95	0.954031	808.761	1.0075	722.9	0.812765	1374.27	1.33279			578.122	0.909276	694.683	0.986732	653.683	0.937	759.244	1.00035			879.805	1.2014	932.707	1.146	861.561	0.918198	917.39	1.03185
472.325	267.08	0.407519	297.84	0.394406	342.5	0.416259	502.783	0.399293			1357.02	0.95549	803.913	1.00146	708.567	0.79665	1395.33	1.35321			571.195	0.898381	688.512	0.977967	632.634	0.906828	727.171	0.958095			882.049	1.20446	927.073	1.13908	867.512	0.92454	922.561	1.03767
474.811	266.5	0.406634	289	0.3827	345.306	0.419669	463.833	0.36836			1335.55	0.940377	804.457	1.00214	703.833	0.791328	1364.77	1.32357			571.634	0.899071	704.439	1.00059	641.463	0.919484	735.732	0.969375			882.098	1.20453	933.659	1.14717	889.098	0.947545	912.732	1.02661
477.297	270.54	0.412799	291.5	0.386011	329.611	0.400594	464.75	0.369089			1330.39	0.936743	807.978	1.00653	717	0.806132	1380.48	1.33881			596.024	0.937432	687.195	0.976096	658.268	0.943572	731.463	0.96375			891.488	1.21735	969.415	1.19111	893.683	0.952432	929.024	1.04494
479.783	269.98	0.411944	286.74	0.379708	317.639	0.386044	430.5	0.341888			1348.39	0.949417	780.935	0.972838	704.267	0.791816	1345.9	1.30527			608.61	0.957227	682.805	0.96986	625.122	0.89606	740.341	0.975447			895.854	1.22331	962.707	1.18286	878.976	0.936758	917.171	1.0316
482.269	275.94	0.421038	274.42	0.363393	325.278	0.395328	403.017	0.320062			1341.91	0.944853	799.37	0.995803	734.167	0.825433	1326.27	1.28624			581.024	0.91384	674.39	0.957908	634.781	0.909905	748.561	0.986278			916.341	1.25129	947.634	1.16434	901.976	0.96127	905.098	1.01802
484.755	272.12	0.415209	286.5	0.37939	339.5	0.412612	401.7	0.319016			1370.21	0.964782	784.587	0.977387	708.633	0.796724	1342.27	1.30175			583.756	0.918137	671.488	0.953786	634.463	0.90945	762.146	1.00418			877.854	1.19873	952.829	1.17073	891.927	0.95056	918.585	1.03319
487.241	262.72	0.400867	291	0.385349	347.083	0.421828	386	0.306548			1376.62	0.969296	788.696	0.982506	677.7	0.761946	1418.4	1.37558			603.683	0.949478	718.878	1.0211	632.585	0.906758	756.268	0.996432			912.976	1.2467	943.171	1.15886	885.146	0.943334	914.927	1.02908
489.727	274.46	0.41878	281.48	0.372742	339.111	0.41214	372.233	0.295615			1328.55	0.935449	793.63	0.988653	691.1	0.777012	1378.9	1.33727			583.512	0.917753	690.756	0.981154	639.878	0.917212	763.707	1.00623			884.341	1.20759	916.366	1.12593	907.122	0.966754	911	1.02466
492.213	256.44	0.391284	285.62	0.378224	318.75	0.387394	352.2	0.279705			1364.18	0.960533	779.37	0.970888	692.667	0.778774	1355.96	1.31503			552.829	0.869495	696.927	0.989919	673.902	0.965982	742.122	0.977794			876.707	1.19717	899.537	1.10525	897.805	0.956825	905.732	1.01874
494.699	275.06	0.419695	289.16	0.382912	329.639	0.400628	360.683	0.286442			1346.02	0.947745	804.543	1.00225	674.467	0.758311	1377.73	1.33614			559.537	0.880045	683	0.970137	639.293	0.916373	768.488	1.01253			867.902	1.18515	924.049	1.13537	955.366	1.01817	899.707	1.01196
497.185	254.34	0.38808	280.68	0.371683	330.861	0.402113	343.2	0.272558			1290.18	0.908428	800.478	0.997183	689.6	0.775325	1357.38	1.3164			589.244	0.926768	699.683	0.993834	633.683	0.908332	783.39	1.03217			856.317	1.16933	894.537	1.0991	939.854	1.00164	895.829	1.0076
499.671	266.78	0.407062	288.32	0.3818	327.25	0.397724	331.55	0.263306			1315.21	0.926056	810.739	1.00997	687.567	0.77304	1335.08	1.29478			561.244	0.88273	701.732	0.996744	652.805	0.935741	733.293	0.966161			857.512	1.17096	942.488	1.15802	922.244	0.98287	895.927	1.00771
502.157	265.54	0.40517	280.5	0.371444	331.778	0.403227	330.133	0.26218			1308.14	0.921077	801.457	0.998403	690.433	0.776262	1358.52	1.31751			572.756	0.900836	718.366	1.02037	658.805	0.944342	736.219	0.970016			863.415	1.17902	901.854	1.10809	935.878	0.997401	909.927	1.02346
504.642	253.72	0.387134	290.26	0.384369	325.306	0.395362	311.35	0.247264			1310.09	0.922447	775.326	0.965851	690.333	0.77615	1334.75	1.29446			560.073	0.880888	704.732	1.00101	661.195	0.947768	728.317	0.959605			882.195	1.20466	911.902	1.12044	920.195	0.980687	882.683	0.992813
507.128	262.16	0.400012	303.06	0.401319	331.417	0.402789	297.733	0.236449			1328.79	0.935612	783.13	0.975572	695.167	0.781584	1357.15	1.31618			580.756	0.913418	712.585	1.01216	635.634	0.911128	746.805	0.983964			842.219	1.15007	890.902	1.09464	903.805	0.963219	890.488	1.00159
509.614	267.36	0.407947	292.82	0.387759	335.528	0.407785	299.583	0.237919			1303.45	0.91777	774.957	0.965391	650.5	0.731365	1353.5	1.31264			560.976	0.882308	725.829	1.03097	624.878	0.89571	747.073	0.984317			849.854	1.1605	902.634	1.10905	917.659	0.977984	878.098	0.987656
512.1	263.68	0.402331	280.34	0.371233	327.306	0.397792	302.867	0.240527			1250.52	0.880503	767.565	0.956183	707.833	0.795825	1334.83	1.29454			569.683	0.896003	706.463	1.00346	630.951	0.904415	751.951	0.990744			856.512	1.16959	944.976	1.16108	918.707	0.979101	897.146	1.00908
514.586	269.96	0.411914	291.02	0.385375	327.611	0.398163	298.433	0.237005			1244.38	0.876177	760.283	0.947111	659.1	0.741034	1334.81	1.29452			575.219	0.90471	698.171	0.991686	629.317	0.902073	755.537	0.995469			848.878	1.15917	893.756	1.09814	944.756	1.00686	913.049	1.02697
517.072	265.02	0.404376	281.42	0.372663	330.222	0.401336	288.25	0.228918			1265.61	0.891127	746.239	0.929616	677.633	0.761871	1329.27	1.28915			564.293	0.887525	701.049	0.995774	624.561	0.895256	781.146	1.02921			841.951	1.14971	909.707	1.11774	935.61	0.997115	928.122	1.04392
519.558	266.8	0.407092	276.26	0.36583	313.944	0.381553	279.95	0.222327			1233.04	0.868193	754.826	0.940313	696.067	0.782596	1337.44	1.29707			544.659	0.856645	719.732	1.02231	630.585	0.903891	769.341	1.01366			871.024	1.18941	929.415	1.14196	907.366	0.967014	925.683	1.04118
522.044	270.52	0.412768	282.3	0.373828	355.667	0.432261	287.467	0.228296			1200.55	0.845322	759.065	0.945594	723.567	0.813515	1331.75	1.29155			566.244	0.890594	703.415	0.999135	609.268	0.873335	815	1.07382			865.146	1.18138	885.561	1.08808	912.732	0.972733	914.024	1.02806
524.53	258.9	0.395038	278.26	0.368478	327.528	0.398062	282.383	0.224259			1217.73	0.857418	760.652	0.947571	672.833	0.756474	1323.17	1.28323			575.146	0.904595	700.317	0.994735	611.244	0.876167	807.902	1.06446			853.756	1.16583	922.61	1.1336	894.512	0.953315	897.463	1.00944
527.016	266.74	0.407001	284.02	0.376106	320.889	0.389994	276.783	0.219812			1201.05	0.845675	775.717	0.966338	667.767	0.750778	1371.12	1.32974			581.268	0.914224	695.585	0.988013	628.098	0.900326	752.756	0.991805			859.293	1.17339	912.171	1.12077	895.171	0.954018	895.585	1.00732
529.502	256.06	0.390705	279.26	0.369802	320.889	0.389994	271.85	0.215894			1205.05	0.848491	757.304	0.9434	715.067	0.803958	1334.94	1.29464			572.195	0.899954	685.341	0.973463	607.439	0.870713	757.805	0.998457			887.39	1.21176	898.659	1.10417	884.317	0.94245	906.122	1.01918
531.988	267.06	0.407489	280.76	0.371789	314.028	0.381655	258.75	0.20549			1218.21	0.857757	772.696	0.962574	724.6	0.814676	1354.06	1.31319			591.512	0.930336	686.951	0.975749	622.561	0.892389	745.976	0.982872			878.415	1.1995	914.829	1.12404	913.39	0.973434	895.488	1.00722
534.474	254.42	0.388202	272.42	0.360745	332.528	0.404139	278.567	0.221228			1190.64	0.838344	779.217	0.970698	733.167	0.824308	1360.77	1.3197			601.317	0.945757	697.805	0.991166	617.659	0.885363	773.683	1.01938			901.951	1.23164	892	1.09599	904.951	0.964441	901.732	1.01424
536.959	264.94	0.404254	272.9	0.36138	324.444	0.394314	259.2	0.205848			1262.14	0.888688	788.239	0.981937	707.3	0.795226	1403.02	1.36067			586.829	0.92297	775.683	1.10178	636.659	0.912597	756	0.996079			917.073	1.25229	893.829	1.09823	914.244	0.974344	906.488	1.01959
539.445	271.2	0.413806	272.88	0.361354	306	0.371898	275.6	0.218872			1220.64	0.859467	782.804	0.975166	709.367	0.79755	1387.38	1.3455			578.951	0.91058	704.781	1.00108	613.561	0.879488	735.219	0.968699			889.219	1.21425	912	1.12056	911.171	0.971069	910.293	1.02387
541.931	267.48	0.40813	282.84	0.374543	313.306	0.380777	265.017	0.210467			1178.09	0.829505	796.239	0.991903	699.567	0.786531	1369.56	1.32822			614.854	0.967048	693.878	0.985589	612.732	0.8783	744.805	0.981329			903.756	1.2341	900.439	1.10636	901.585	0.960853	890.293	1.00137
544.417	266.04	0.405932	272.46	0.360798	324.25	0.394078	263.683	0.209408			1183.66	0.833428	807.891	1.00642	655.433	0.736911	1365.4	1.32418			587.781	0.924467	717.829	1.01961	615.854	0.882775	751.732	0.990456			881.39	1.20356	885.683	1.08823	915.561	0.975748	890.707	1.00184
546.903	254.5	0.388324	272.4	0.360718	331.444	0.402822	263.8	0.209501			1176.36	0.828285	796.848	0.992661	679.933	0.764457	1364.56	1.32337			593.122	0.932868	707.781	1.00534	627.537	0.899522	733.219	0.966063			874.39	1.194	879.171	1.08022	903.268	0.962647	900.195	1.01251
549.389	257.36	0.392688	267.74	0.354547	314.861	0.382667	263.867	0.209554			1170.5	0.824161	804.457	1.00214	697.233	0.783907	1323.58	1.28363			556.951	0.875978	706.024	1.00284	621.659	0.891096	728.707	0.960119			869.488	1.18731	881.781	1.08343	885.122	0.943308	883.488	0.993718
551.875	259.8	0.396411	284.74	0.377059	305.778	0.371628	270.883	0.215126			1180.12	0.830938	800.5	0.997211	668.333	0.751415	1348.75	1.30804			551.024	0.866656	710.683	1.00946	632.854	0.907143	752.244	0.99113			877.415	1.19814	874.244	1.07417	885.537	0.94375	897.024	1.00894
554.361	251.26	0.383381	267.46	0.354177	329.333	0.400256	263.9	0.20958			1162.16	0.81829	808.196	1.0068	685.9	0.771165	1349.79	1.30905			566.951	0.891706	701.659	0.996641	634.366	0.909311	750.927	0.989395			888.049	1.21266	873.268	1.07297	915.122	0.97528	881.073	0.991002
556.847	255.3	0.389545	293.68	0.388898	298.278	0.362513	259.783	0.206311			1132.89	0.797682	838.37	1.04439	657.133	0.738822	1361.06	1.31998			578	0.909084	690.561	0.980877	631.805	0.90564	709.073	0.93425			901.073	1.23044	876.854	1.07738	894.585	0.953393	896.293	1.00812
559.333	275.56	0.420458	280.14	0.370968	321.167	0.390331	271.083	0.215285			1148.62	0.808759	832.783	1.03743	656.233	0.73781	1339.75	1.29931			618.659	0.973033	695.317	0.987633	625.805	0.897039	736.927	0.970949			856.049	1.16896	888	1.09107	929.317	0.990408	901.317	1.01377
561.819	253.4	0.386646	280.74	0.371762	305.389	0.371156	249.733	0.198329			1138.39	0.801554	825.913	1.02887	644.833	0.724993	1363.85	1.32269			581.61	0.914762	700.927	0.995601	625.61	0.89676	761.951	1.00392			885.707	1.20946	887.634	1.09062	878.61	0.936368	884.683	0.995062
564.305	265.14	0.404559	277.4	0.367339	301.389	0.366294	252.55	0.200567			1163.68	0.819358	819.37	1.02072	688.867	0.774501	1315.27	1.27557			576	0.905938	735.341	1.04448	604.878	0.867042	741.829	0.977408			861.219	1.17602	897.512	1.10276	874.219	0.931688	892.61	1.00398
566.791	261.94	0.399677	277	0.36681	301.167	0.366024	266.833	0.21191			1165.75	0.820817	826.87	1.03006	682.833	0.767717	1359	1.31798			576.463	0.906666	740.756	1.05217	618.805	0.887005	752.317	0.991226			858.195	1.17189	887.415	1.09035	883	0.941047	891.073	1.00225
569.276	248.2	0.378712	275.82	0.365247	321.111	0.390263	261.25	0.207476			1194.07	0.840758	826.696	1.02984	658.3	0.740134	1313.79	1.27413			560.829	0.882077	738.195	1.04854	611.756	0.876901	715.976	0.943345			856.098	1.16903	868	1.0665	886.244	0.944504	892.293	1.00362
571.762	262.54	0.400592	274.66	0.363711	334.778	0.406874	252.133	0.200235			1243.54	0.875587	823.022	1.02527	671.9	0.755425	1311.58	1.27199			567.341	0.892319	697.171	0.990266	610.219	0.874698	712	0.938106			857.537	1.17099	897.439	1.10267	885.537	0.94375	878.756	0.988396
574.248	245.82	0.37508	268.38	0.355395	311.75	0.378886	254.017	0.201732			1210.96	0.852652	822.957	1.02519	713.433	0.802121	1309.35	1.26983			567.488	0.89255	729.073	1.03558	623.39	0.893577	744.195	0.980525			851.537	1.1628	897.829	1.10315	874.585	0.932078	881.659	0.991661
576.734	255.38	0.389667	264.06	0.349674	324.917	0.394889	251.717	0.199905			1199.61	0.844656	821.522	1.0234	711.967	0.800473	1319.1	1.27929			548.415	0.862552	684.707	0.972562	628.293	0.900605	749.634	0.987691			872.781	1.19181	884.732	1.08706	858.098	0.914508	905.439	1.01841
579.22	265.9	0.405719	274.06	0.362916	308.306	0.374701	255.133	0.202618			1225.27	0.862724	808.87	1.00764	725.433	0.815613	1308.31	1.26882			539.463	0.848472	681.902	0.968578	608.512	0.872251	699.805	0.922038			898.659	1.22714	909.439	1.11741	859.098	0.915573	869.39	0.977861
581.706	256.3	0.391071	281.32	0.37253	326.75	0.397117	255.517	0.202923			1190.02	0.837904	805.913	1.00395	710.467	0.798786	1292.17	1.25316			532.585	0.837655	684.878	0.972805	625	0.895885	722.976	0.952568			881.195	1.2033	887.415	1.09035	899.683	0.958826	880.244	0.990069
584.192	252.76	0.385669	270.38	0.358043	309.694	0.376388	252.483	0.200513			1228.48	0.864987	812.413	1.01205	672.567	0.756175	1306.21	1.26678			529.317	0.832515	716.366	1.01753	622.927	0.892914	733.024	0.965807			891.024	1.21672	898.366	1.10381	887.927	0.946297	872.439	0.981291
586.678	258.26	0.394061	274.4	0.363367	322.222	0.391614	256.467	0.203677			1198.29	0.843726	807.587	1.00604	661.7	0.743957	1287.75	1.24888			546.732	0.859905	674.366	0.957874	629.659	0.902564	754.146	0.993636			857.805	1.17136	856.268	1.05208	902.171	0.961478	905.805	1.01882
589.164	252.22	0.384845	267.28	0.353938	314.75	0.382532	258.733	0.205477			1205.39	0.84873	839.565	1.04588	662.767	0.745157	1274.04	1.23558			549.585	0.864392	667.098	0.94755	645.561	0.925358	716.171	0.943602			842.195	1.15004	879.854	1.08106	887.976	0.94635	895.707	1.00746
591.65	251.1	0.383137	278.04	0.368187	316.5	0.384659	255.8	0.203148			1211.21	0.852828	800.587	0.997319	666.7	0.749579	1286.33	1.2475			559.341	0.879737	677.463	0.962273	661.098	0.947629	704.073	0.927662			849.927	1.1606	886.268	1.08894	906.268	0.965844	891.341	1.00255
594.136	266.36	0.406421	274.18	0.363075	301.417	0.366328	251.883	0.200037			1232.38	0.867728	796.891	0.992715	679.7	0.764195	1258.17	1.22019			531.61	0.836121	738.854	1.04947	610.805	0.875538	723.146	0.952792			891.073	1.21679	902.829	1.10929	902.073	0.961373	887.415	0.998135
596.622	257.14	0.392353	269.38	0.356719	327.667	0.398231	253.25	0.201122			1230.64	0.866508	824.674	1.02733	668.033	0.751077	1252.94	1.21512			548.049	0.861977	732.146	1.03994	629.829	0.902807	709.366	0.934636			865.951	1.18248	877.61	1.07831	913.829	0.973902	884.341	0.994678
599.108	265.6	0.405261	266.52	0.352932	330.139	0.401236	247.85	0.196834			1180.38	0.831114	810.804	1.01005	684.633	0.769741	1251.75	1.21397			541.61	0.851849	731.317	1.03877	630.488	0.903752	720.439	0.949225			906.122	1.23734	885.39	1.08787	901.098	0.960334	879.878	0.989658
601.594	260.36	0.397266	272.42	0.360745	316.972	0.385233	245.35	0.194849			1175.57	0.827732	837.826	1.04371	665.9	0.748679	1243.29	1.20576			540.098	0.849471	686.268	0.974779	663.61	0.951229	693.659	0.913941			899.268	1.22798	860.341	1.05709	892.293	0.95095	868.659	0.977039
604.079	263.68	0.402331	271.06	0.358944	315.333	0.383241	247.817	0.196808			1210.14	0.852074	800.152	0.996777	674.433	0.758273	1232.23	1.19503			528.073	0.830558	681.829	0.968474	631.829	0.905674	700.927	0.923517			904.951	1.23574	869.049	1.06779	908.634	0.968366	877.976	0.987518
606.565	264.14	0.403033	260.72	0.345251	308.306	0.374701	259.75	0.206285			1177.25	0.828914	825.348	1.02816	673.833	0.757598	1252.6	1.21479			541.854	0.852233	665.073	0.944674	626.098	0.897459	708.439	0.933414			900.463	1.22961	864.171	1.06179	909.122	0.968886	909.122	1.02255
609.051	271.9	0.414874	263.36	0.348747	313.806	0.381385	253.483	0.201308			1225.16	0.862648	832.37	1.03691	673.967	0.757749	1242.94	1.20542			516.073	0.811684	694.756	0.986836	643.707	0.9227	718.317	0.946429			860.366	1.17485	865.537	1.06347	874.902	0.932416	864.561	0.97243
611.537	262.52	0.400562	273.52	0.362201	315.528	0.383478	254.8	0.202353			1183.32	0.833189	830.348	1.03439	645.567	0.725819	1246.31	1.20869			495.22	0.778887	717.122	1.0186	615.219	0.881865	723.268	0.952952			880.317	1.2021	866.512	1.06467	881.219	0.939148	873.024	0.981949
614.023	260.62	0.397662	271.92	0.360083	315.111	0.382971	259.1	0.205768			1165.36	0.82054	811.674	1.01113	666.8	0.749691	1264.62	1.22645			510.488	0.8029	698.683	0.992414	627.195	0.899032	710.805	0.936532			891.073	1.21679	846.561	1.04016	883.512	0.941592	885.439	0.995913
616.509	260.34	0.397235	266	0.352243	308.194	0.374565	246.933	0.196106			1183.38	0.833227	842.739	1.04983	636.4	0.715512	1280.1	1.24146			504.854	0.794039	678.488	0.963729	632.854	0.907143	726.756	0.957548			864.341	1.18028	868.854	1.06755	887.146	0.945465	856.049	0.962856
618.995	243.68	0.371815	278.64	0.368981	317.611	0.38601	252.283	0.200355			1180.39	0.831127	842.109	1.04904	635.2	0.714163	1267.71	1.22944			509.927	0.802018	732.829	1.04091	624.171	0.894697	701.927	0.924834			855.488	1.16819	876.049	1.07639	885.61	0.943828	875.171	0.984363
621.481	258.54	0.394489	273.74	0.362493	308.972	0.37551	256.917	0.204035			1224.68	0.862309	843.326	1.05056	650.767	0.731665	1294.23	1.25516			498.805	0.784525	737.293	1.04726	623.732	0.894068	716.171	0.943602			864.488	1.18048	860.268	1.057	889.659	0.948143	866.244	0.974323
623.967	263	0.401294	254.44	0.336935	303.694	0.369096	250.283	0.198766			1239.73	0.872908	849.891	1.05874	664.567	0.747181	1327.25	1.28719			507.927	0.798872	677.463	0.962273	629.732	0.902668	718.512	0.946686			859.439	1.17359	884.098	1.08628	887.585	0.945933	861.366	0.968836
626.453	254.84	0.388843	260.08	0.344404	313.639	0.381182	241.683	0.191936			1208.32	0.850791	807.087	1.00542	675.733	0.759735	1311.02	1.27145			508.585	0.799907	677.024	0.961649	612.951	0.878614	732.512	0.965132			831.732	1.13575	875.732	1.076	887.756	0.946115	884.683	0.995062
628.939	245.14	0.374043	264.66	0.350469	301.528	0.366463	241.083	0.19146			1204	0.847749	828.783	1.03244	688.1	0.773639	1337.83	1.29745			518.049	0.814792	671.805	0.954236	632.537	0.906689	714.341	0.94119			836.463	1.14221	889.439	1.09284	901.683	0.960958	866.244	0.974323
631.425	242.5	0.370014	259.38	0.343477	294.639	0.35809	244.167	0.193909			1266.88	0.89202	831.522	1.03586	658.767	0.740659	1330.29	1.29014			518.049	0.814792	682.146	0.968924	592.585	0.849421	736.195	0.969985			830.098	1.13352	858.098	1.05433	904.659	0.964129	864.415	0.972265
633.91	246.12	0.375538	267.22	0.353859	298.306	0.362547	247.983	0.19694			1213.3	0.8543	824.304	1.02686	654.567	0.735937	1338.29	1.2979			502.439	0.790241	712.732	1.01237	611.781	0.876937	727.61	0.958673			833.512	1.13818	881.683	1.08331	889.512	0.947987	847.878	0.953665
636.396	261.14	0.398456	259.1	0.343106	297.972	0.362141	246.2	0.195524			1158.52	0.815724	842.478	1.0495	656.6	0.738223	1341.4	1.30091			469.634	0.738645	702.293	0.997541	632.805	0.907073	703.878	0.927405			846.805	1.15634	886.098	1.08874	897.244	0.956227	833.317	0.937287
638.882	254.96	0.389026	268.38	0.355395	306.722	0.372776	251.283	0.19956			1120.32	0.78883	810.739	1.00997	647.267	0.72773	1310.67	1.2711			488.585	0.768451	696.634	0.989503	651.195	0.933434	701.439	0.924191			858.561	1.17239	907.854	1.11547	905.585	0.965116	828	0.931307
641.368	252.78	0.3857	274.94	0.364082	301.889	0.366902	248.2	0.197112			1172.5	0.825569	812.957	1.01273	646.433	0.726792	1346.62	1.30598			472.341	0.742902	668.439	0.949455	607.244	0.870433	724.512	0.954591			846.488	1.1559	874.024	1.0739	900.024	0.95919	829.244	0.932706
643.854	250.36	0.382007	268.38	0.355395	314.583	0.382329	254.15	0.201837			1179.96	0.830825	808.087	1.00666	663.167	0.745606	1334.29	1.29402			476.756	0.749846	686.976	0.975785	626.805	0.898473	710.415	0.936018			865.219	1.18148	878.463	1.07935	883.098	0.941151	844.366	0.949715
646.34	254.66	0.388568	265.02	0.350945	310.778	0.377705	260.867	0.207172			1217.77	0.857443	821.022	1.02278	645.2	0.725406	1378.42	1.33681			465.561	0.732239	680.488	0.966569	625.683	0.896864	706.61	0.931004			834.927	1.14012	872.634	1.07219	884.854	0.943022	819.659	0.921925
648.826	256.42	0.391254	256.78	0.340034	309.583	0.376253	257.733	0.204683			1230.12	0.866144	796.978	0.992823	634.033	0.712851	1351.69	1.31089			476.902	0.750076	627.61	0.891461	625.659	0.89683	712.146	0.938298			836.756	1.14261	851.537	1.04627	917.707	0.978035	828.634	0.93202
651.312	256.2	0.390918	269.2	0.356481	303.306	0.368624	249.033	0.197773			1213.04	0.854111	829.522	1.03336	639.8	0.719335	1311.19	1.27161			463.829	0.729515	648.732	0.921463	656.488	0.941021	701.341	0.924062			799.146	1.09126	862.781	1.06009	899.854	0.959009	821.683	0.924202
653.798	260.3	0.397174	271.06	0.358944	305.139	0.370852	249.15	0.197866			1227	0.863943	806.848	1.00512	669.133	0.752314	1367	1.32574			454.902	0.715474	692.976	0.984307	626.951	0.898682	726.707	0.957484			791.537	1.08087	868.488	1.0671	915.976	0.97619	826.39	0.929496
656.284	256.06	0.390705	259.98	0.344271	294.056	0.357382	259.95	0.206443			1217.09	0.856965	832.239	1.03675	647.967	0.728517	1361.92	1.32081			441.463	0.694337	693.024	0.984376	622.585	0.892424	704.195	0.927822			794.537	1.08496	867	1.06527	901.805	0.961088	825.585	0.928591
658.77	246.34	0.375874	262.24	0.347264	310.167	0.376962	249.417	0.198078			1196.07	0.842166	807.152	1.0055	675.5	0.759473	1339.77	1.29933			438.024	0.688928	695.707	0.988186	620.805	0.889872	723.39	0.953113			803.537	1.09725	856.707	1.05262	912.463	0.972446	814.854	0.916521
661.256	252.8	0.38573	266.42	0.352799	303.556	0.368928	251.817	0.199984			1181.3	0.831768	797.37	0.993312	641	0.720684	1365.56	1.32434			436.488	0.686512	673.683	0.956903	629.683	0.902598	691.049	0.910502			810.073	1.10618	883.512	1.08556	911.122	0.971017	807.707	0.908482
663.742	241.62	0.368672	260.66	0.345172	303.861	0.369298	251.9	0.20005			1228.32	0.864873	788.109	0.981775	647.633	0.728141	1363.21	1.32206			438.024	0.688928	668.659	0.949767	657.098	0.941895	719.976	0.948615			821.829	1.12223	869.878	1.06881	888.561	0.946973	829.049	0.932487
666.227	262.46	0.40047	256.2	0.339266	311.694	0.378818	246.2	0.195524			1198.25	0.8437	812.543	1.01221	656.833	0.738485	1356.69	1.31574			440.195	0.692343	670.049	0.951742	613.756	0.879768	732.098	0.964586			822.39	1.123	883.976	1.08613	910.122	0.969952	822.805	0.925464
668.713	252.38	0.38509	255.38	0.33818	304.417	0.369974	247.767	0.196768			1201.29	0.845838	784.761	0.977604	651.3	0.732264	1369.29	1.32796			417.585	0.656782	681.537	0.968059	609.366	0.873475	737.829	0.972137			820.902	1.12097	880.439	1.08178	911.512	0.971433	833.293	0.93726
671.199	255.3	0.389545	255.5	0.338339	294.667	0.358125	243.433	0.193326			1204.8	0.848315	819.783	1.02123	641.567	0.721321	1364.42	1.32323			402.073	0.632384	684.341	0.972042	614.146	0.880327	731.707	0.964071			829.195	1.13229	879.951	1.08118	902.366	0.961686	810.146	0.911226
673.685	250.84	0.38274	254.14	0.336538	300.222	0.364876	250.933	0.199282			1189.93	0.837841	786.283	0.9795	655.133	0.736574	1366.44	1.32519			388.146	0.61048	675.976	0.96016	604	0.865783	705.122	0.929044			840.781	1.14811	880.902	1.08235	902.39	0.961711	828.049	0.931362
676.171	246.96	0.37682	261.56	0.346364	311.722	0.378852	247.533	0.196582			1206.57	0.849559	827	1.03022	627.833	0.70588	1362.9	1.32176			378.122	0.594714	710.415	1.00908	614.488	0.880817	711.634	0.937624			833.561	1.13825	874.146	1.07405	945.317	1.00746	846.537	0.952157
678.657	245.32	0.374317	252.92	0.334922	285.306	0.346748	243.9	0.193697			1244.04	0.875939	804.543	1.00225	598.267	0.672639	1389.33	1.3474			359.39	0.565252	730.488	1.03759	647.073	0.927525	689.244	0.908124			830.537	1.13412	859.024	1.05547	918.39	0.978763	830.902	0.934571
681.143	254.24	0.387928	247.2	0.327348	294.556	0.35799	252.933	0.200871			1244.75	0.876441	828.804	1.03247	624.6	0.702245	1385.42	1.3436			354.512	0.55758	701.268	0.996085	632.634	0.906828	682.171	0.898804			828.976	1.13199	876.634	1.07711	949.024	1.01141	831.293	0.935011
683.629	247.96	0.378345	261.04	0.345675	315.417	0.383343	258.483	0.205278			1215.16	0.855607	805.717	1.00371	622.533	0.699921	1377.31	1.33574			355.927	0.559805	706.683	1.00378	620.732	0.889767	714.561	0.94148			846.585	1.15604	888.171	1.09128	931.293	0.992514	838.61	0.943241
686.115	256.96	0.392078	259.48	0.343609	293.278	0.356436	250.75	0.199137			1199.62	0.844668	806.391	1.00455	625.267	0.702995	1358.27	1.31727			345.341	0.543156	700.439	0.994908	629.707	0.902632	726.927	0.957773			814.049	1.11161	882.049	1.08376	935.61	0.997115	840.146	0.944969
688.601	252.84	0.385791	254.64	0.3372	296.75	0.360656	250.817	0.19919			1204.82	0.848327	814.391	1.01452	624.533	0.70217	1342.58	1.30206			345.902	0.544038	716.073	1.01711	630.805	0.904206	711.902	0.937977			833.537	1.13822	891.805	1.09575	915.415	0.975592	855.098	0.961786
691.087	248.6	0.379322	246.16	0.325971	290.889	0.353533	237.8	0.188853			1198.29	0.843726	802.087	0.999188	633.233	0.711951	1363.54	1.32238			343.951	0.540969	711.195	1.01019	635.561	0.911024	714.366	0.941223			819.878	1.11957	903.268	1.10983	914.585	0.974708	865.854	0.973884
693.573	249.58	0.380817	256.98	0.340299	318.417	0.386989	234.533	0.186258			1176.95	0.8287	800.261	0.996913	660.2	0.742271	1380.85	1.33917			332.463	0.522901	718.561	1.02065	615.634	0.88246	700.683	0.923195			845.634	1.15474	877.512	1.07819	909.317	0.969094	837.39	0.941869
696.059	255.7	0.390155	249.66	0.330605	298.667	0.362986	242.333	0.192453			1182.57	0.83266	788.152	0.981828	639	0.718435	1348	1.30731			325.463	0.511891	680.341	0.966361	608.195	0.871797	712.415	0.938653			832.439	1.13672	872.244	1.07171	912.219	0.972186	848.537	0.954406
698.544	250.46	0.38216	264.74	0.350575	299.778	0.364336	243.817	0.193631			1220.2	0.859153	777.761	0.968884	642.333	0.722183	1337.02	1.29666			321.488	0.505639	674.634	0.958254	604.976	0.867183	717.878	0.945851			839.195	1.14594	879.146	1.08019	941.463	1.00335	871.488	0.980221
701.03	262.5	0.400531	253.26	0.335373	310.194	0.376995	241	0.191394			1216.7	0.856688	793.87	0.988952	621.033	0.698235	1350	1.30925			314.902	0.495281	679.439	0.965079	611.878	0.877076	694.902	0.915578			834.195	1.13912	846.732	1.04037	912.195	0.972161	858.634	0.965763
703.516	244.32	0.372791	255.86	0.338816	300.167	0.364809	243.383	0.193286			1227.07	0.863993	768.522	0.957375	625.233	0.702957	1355.02	1.31412			313.951	0.493785	675.39	0.959328	607.585	0.870922	711.659	0.937657			837.585	1.14375	864.463	1.06215	916.683	0.976944	859.219	0.966421
706.002	250.36	0.382007	254.82	0.337438	285.694	0.347219	250.55	0.198978			1223.88	0.861743	779.587	0.971159	596.1	0.670202	1350.15	1.30939			320.951	0.504795	674.268	0.957734	626.805	0.898473	789.707	1.04049			854.146	1.16636	869.878	1.06881	924.317	0.98508	879.293	0.989
708.488	246.06	0.375446	262.74	0.347926	282.25	0.343033	240.1	0.190679			1277.2	0.899287	772.5	0.96233	594.133	0.667991	1374.06	1.33259			316.341	0.497544	656.024	0.931821	629.317	0.902073	743.951	0.980204			863.561	1.17922	873.195	1.07288	933.805	0.995191	837.829	0.942362
710.974	240.78	0.36739	261.5	0.346284	305.333	0.371087	251.017	0.199349			1252.86	0.88215	781.848	0.973975	584.4	0.657048	1354.56	1.31367			312.854	0.49206	679.366	0.964976	628.805	0.901339	714.537	0.941449			877.854	1.19873	859.366	1.05589	922.61	0.98326	843.951	0.949248
713.46	244.04	0.372364	258.86	0.342788	295.306	0.358901	238.85	0.189686			1238.5	0.872041	784.739	0.977577	600.8	0.675487	1347.67	1.30699			318.146	0.500383	702.024	0.997159	619.683	0.888264	721.732	0.950929			859.488	1.17366	862.512	1.05976	936.146	0.997686	860.659	0.968041
715.946	242.36	0.369801	254.5	0.337015	274.972	0.334188	239	0.189806			1243.88	0.875825	791.348	0.98581	582.967	0.655437	1371.19	1.3298			317.22	0.498927	706.024	1.00284	632.951	0.907282	716.976	0.944662			845.756	1.1549	850.415	1.04489	947.927	1.01024	884.878	0.995282
718.432	255.68	0.390125	254.64	0.3372	278.556	0.338544	252.333	0.200394			1212.43	0.853684	781.13	0.973081	597.967	0.672301	1385.83	1.344			302.829	0.476292	694.195	0.986039	632.122	0.906094	724.293	0.954303			838.512	1.14501	851.39	1.04609	965.756	1.02924	859.146	0.966339
720.918	252.74	0.385639	256.96	0.340272	282.528	0.343371	240.083	0.190666			1197.12	0.842908	756.848	0.942832	589.9	0.663232	1359.08	1.31806			319.171	0.501995	697.195	0.9903	657.659	0.942699	711.707	0.93772			845.146	1.15407	846.659	1.04028	934.219	0.995633	864.39	0.972237
723.404	233	0.355519	260.74	0.345278	299.917	0.364505	237.8	0.188853			1183.05	0.833001	780.826	0.972702	596.1	0.670202	1408.52	1.366			304.659	0.479171	655.634	0.931267	647.561	0.928225	721.219	0.950253			861.781	1.17679	850.024	1.04441	944.61	1.00671	872.219	0.981043
725.89	255.62	0.390033	268.58	0.35566	273.389	0.332264	253.6	0.2014			1182.05	0.832296	780.196	0.971917	594.867	0.668816	1376.9	1.33533			304.195	0.478441	660.878	0.938715	665.098	0.953362	708.781	0.933865			863.049	1.17852	856.707	1.05262	931	0.992202	855.268	0.961977
728.376	247.76	0.37804	260	0.344298	293.111	0.356233	234.05	0.185874			1230.18	0.866182	772.848	0.962764	591.833	0.665405	1378.69	1.33707			309.707	0.48711	692.488	0.983614	696.366	0.998182	708.439	0.933414			899.561	1.22838	832.659	1.02308	929.902	0.991032	860.683	0.968068
730.862	241.2	0.368031	248.12	0.328566	284.694	0.346004	240.517	0.19101			1213.16	0.854199	768.217	0.956995	573.8	0.64513	1389.33	1.3474			312.976	0.492252	691.585	0.982332	701.512	1.00556	663.171	0.873771			857.683	1.17119	852.537	1.0475	933.829	0.995217	856	0.962801
733.347	250.92	0.382862	252.88	0.334869	279.944	0.340231	242.717	0.192758			1230.11	0.866131	785	0.977902	553.3	0.622082	1361.96	1.32085			309.488	0.486766	656.146	0.931994	705.415	1.01115	673.659	0.887589			872.781	1.19181	847.049	1.04076	934.659	0.996102	853.512	0.960002
735.833	251.94	0.384418	246.42	0.326315	276.722	0.336315	240.133	0.190705			1206.77	0.849698	773.109	0.963089	561.167	0.630927	1347.08	1.30642			305.659	0.480743	661.61	0.939755	713.951	1.02339	675.707	0.890288			882.829	1.20553	838.39	1.03012	924.683	0.98547	834.049	0.938111
738.319	246.86	0.376667	248.76	0.329414	287.472	0.34938	247.033	0.196185			1212.21	0.853532	774.696	0.965066	563.567	0.633625	1323.04	1.28311			304.341	0.47867	676.585	0.961025	681.049	0.976227	702.341	0.92538			866.561	1.18331	881.122	1.08262	950.951	1.01346	840.537	0.945408
740.805	247.56	0.377735	248.22	0.328699	289.583	0.351946	249.733	0.198329			1194.5	0.84106	780.783	0.972649	575.467	0.647004	1337.35	1.29699			309.537	0.486843	672.707	0.955517	685.781	0.98301	694.805	0.915451			871.366	1.18988	877.781	1.07852	948.976	1.01136	859.683	0.966943
743.291	242.76	0.370411	240.66	0.318687	295.389	0.359002	246.75	0.19596			1187.89	0.836408	774.717	0.965092	560.267	0.629915	1319.79	1.27995			306.585	0.4822	667.902	0.948692	648.537	0.929624	691.659	0.911305			862.098	1.17722	877.415	1.07807	934.122	0.995529	862.268	0.969851
745.777	249.02	0.379963	232.6	0.308014	281.056	0.341582	240.133	0.190705			1218.54	0.857984	784.37	0.977117	552.433	0.621107	1309.85	1.27032			309.171	0.486267	668.756	0.949905	658.244	0.943538	672.366	0.885886			887.659	1.21212	856.39	1.05223	925.781	0.98664	861.585	0.969082
748.263	255.74	0.390216	228.06	0.302002	281.694	0.342358	238.733	0.189594			1208.7	0.851055	763.609	0.951254	563.267	0.633288	1331.94	1.29173			309.61	0.486957	644.878	0.915989	671.171	0.962068	685.39	0.903046			857.122	1.17042	826.219	1.01516	925.951	0.986821	828.951	0.932377
750.749	249.94	0.381367	230.48	0.305207	280.472	0.340873	246.017	0.195378			1220.34	0.859253	780.652	0.972485	535.367	0.601919	1309.85	1.27032			303.366	0.477137	639.878	0.908887	666.707	0.955669	696.829	0.918117			858.073	1.17172	843.439	1.03632	938.61	1.00031	847.781	0.953556
753.235	230.64	0.351918	227.74	0.301578	298.167	0.362378	242.367	0.19248			1229.73	0.865867	751.761	0.936495	530.733	0.596709	1339.6	1.29917			308.561	0.485308	640.537	0.909823	657.732	0.942804	699.341	0.921427			838.878	1.14551	817.805	1.00483	931.219	0.992435	846.195	0.951772
755.721	238.58	0.364033	233.82	0.30963	299.111	0.363526	241.333	0.191658			1237.38	0.871249	783.043	0.975464	523.3	0.588352	1362.48	1.32135			305.415	0.48036	653.512	0.928252	660.61	0.946929	684.488	0.901857			870.951	1.18931	850.122	1.04453	951.732	1.0143	834.927	0.939098
758.207	241.48	0.368458	237.06	0.31392	275	0.334222	236.25	0.187622			1216.5	0.85655	765.891	0.954097	529.567	0.595398	1407.08	1.36461			306.683	0.482354	643.073	0.913425	666.463	0.955319	691.488	0.91108			870.488	1.18868	847.268	1.04103	939.634	1.0014	828.195	0.931526
760.693	237.72	0.362721	223.46	0.295911	286.528	0.348233	253.317	0.201176			1228.95	0.865314	759.239	0.945811	520.167	0.58483	1373.94	1.33247			303.341	0.477098	643.512	0.914048	662.024	0.948956	674.951	0.889292			853.732	1.1658	851.293	1.04597	1010.59	1.07702	847.878	0.953665
763.179	236.52	0.36089	235.74	0.312172	287.639	0.349583	239.317	0.190057			1248.46	0.879056	791.674	0.986216	503.933	0.566578	1357.9	1.31691			311.756	0.490333	685.219	0.973289	669.683	0.959935	665.634	0.877016			862.61	1.17792	848.707	1.04279	964.561	1.02797	865.415	0.97339
765.664	243.44	0.371449	248.06	0.328487	281.278	0.341852	240.25	0.190798			1195.86	0.842015	783.152	0.9756	505.767	0.56864	1324.52	1.28454			303.756	0.47775	734.561	1.04337	672.024	0.96329	675.219	0.889645			821.854	1.12227	846.39	1.03995	988.073	1.05303	833.585	0.937589
768.15	243.18	0.371052	236.42	0.313073	274.972	0.334188	240.5	0.190997			1255.96	0.884337	782.022	0.974192	500	0.562156	1302.65	1.26333			312.341	0.491253	717.854	1.01964	657.756	0.942838	675.073	0.889452			836.683	1.14251	846.171	1.03968	961.39	1.02459	829.683	0.9332
770.636	244.46	0.373005	246.9	0.326951	274.167	0.33321	242.917	0.192916			1220.36	0.859266	764.261	0.952067	503.467	0.566054	1329.06	1.28894			311.683	0.490218	713.805	1.01389	681.122	0.976331	640.122	0.843402			854.415	1.16673	847.634	1.04148	950.219	1.01268	838.049	0.94261
773.122	250.92	0.382862	251.46	0.332989	273.917	0.332906	249.85	0.198422			1199.46	0.844555	783.652	0.976223	487.1	0.547652	1370.46	1.32909			295.561	0.464861	705.219	1.0017	686.707	0.984337	665.244	0.876502			857.537	1.17099	854.463	1.04987	980.854	1.04533	851.683	0.957945
775.608	237.88	0.362965	259.72	0.343927	280.306	0.340671	245.933	0.195312			1187.12	0.835867	798.957	0.995289	483.7	0.54383	1372.48	1.33105			295.049	0.464056	694.171	0.986005	666.463	0.955319	670.122	0.882929			866.488	1.18321	851.341	1.04603	955.512	1.01833	863.024	0.970701
778.094	244.02	0.372334	255.82	0.338763	275.528	0.334864	248.983	0.197734			1169.36	0.823356	776.87	0.967774	477.733	0.537121	1319.98	1.28013			296.366	0.466127	748.976	1.06385	669.317	0.95941	650.366	0.856899			857.268	1.17062	862.415	1.05964	968.268	1.03192	864.195	0.972018
780.58	239.56	0.365528	264.38	0.350098	271.917	0.330475	248.517	0.197364			1158.62	0.8158	784.739	0.977577	470.1	0.528539	1299.69	1.26046			299.073	0.470385	749.951	1.06523	674.122	0.966298	654.927	0.862909			849.976	1.16067	852.146	1.04702	965.732	1.02922	857	0.963925
783.066	246.04	0.375416	256.74	0.339981	285.778	0.347321	243.983	0.193763			1179.7	0.830636	788.761	0.982587	468.733	0.527002	1313.6	1.27395			296.098	0.465706	752.976	1.06953	664.439	0.952418	672.683	0.886303			837.146	1.14315	854.659	1.05011	974.293	1.03834	856.659	0.963542
785.552	251.68	0.384021	248.7	0.329334	268.806	0.326694	235.75	0.187225			1196.2	0.842254	765.739	0.953908	469.067	0.527378	1290.48	1.25153			302.415	0.475641	693.927	0.985658	649.463	0.930951	673.244	0.887043			845.781	1.15494	841.854	1.03437	965.073	1.02851	825.073	0.928015
788.038	243.82	0.372028	261.76	0.346629	271.972	0.330542	246.483	0.195748			1170.09	0.823872	766.109	0.954369	469.8	0.528202	1279.15	1.24053			300.439	0.472533	663.854	0.942942	660.195	0.946334	663.219	0.873834			861.219	1.17602	841.073	1.03341	981.317	1.04583	835.195	0.9394
790.524	238.5	0.363911	260.88	0.345463	271.556	0.330036	246.683	0.195907			1151.95	0.811097	793.804	0.988869	464.067	0.521756	1280.6	1.24195			304.537	0.478979	693.512	0.985069	689.878	0.988882	665.268	0.876534			860.829	1.17549	839.561	1.03156	971.341	1.03519	850.732	0.956875
793.01	239.18	0.364949	264.32	0.350019	270.167	0.328348	239.3	0.190044			1165.93	0.820943	775.717	0.966338	466.767	0.524792	1273.42	1.23498			292.488	0.460028	688.366	0.977759	671.293	0.962242	682.268	0.898932			865.122	1.18135	842.976	1.03575	984.439	1.04915	850.537	0.956656
795.495	247.6	0.377796	255.48	0.338312	257.444	0.312885	242.517	0.192599			1188.3	0.836697	773.043	0.963007	459.2	0.516284	1257.29	1.21934			297.146	0.467354	663.537	0.942492	666.244	0.955005	676.439	0.891252			848.707	1.15893	842.61	1.0353	991.488	1.05667	863.512	0.97125
797.981	249.84	0.381214	260.98	0.345596	271.472	0.329934	239.633	0.190308			1220.12	0.859103	774.87	0.965283	462.2	0.519657	1237.08	1.19974			292.756	0.460449	694.683	0.986732	676.268	0.969374	681.854	0.898387			885.902	1.20972	841.902	1.03443	985.317	1.05009	862.732	0.970373
800.467	237.14	0.361836	262.9	0.348138	253.972	0.308666	239.867	0.190494			1233.48	0.868507	773.739	0.963874	458.3	0.515272	1254.71	1.21683			301.366	0.473991	683.951	0.971488	677.195	0.970702	677.415	0.892538			867.073	1.18401	848.39	1.0424	981.805	1.04635	856.805	0.963706
802.953	245.94	0.375263	264.26	0.349939	253.833	0.308497	237.933	0.188958			1220.86	0.859618	791.478	0.985972	469.167	0.52749	1252.21	1.21441			300.878	0.473224	655	0.930366	702.683	1.00724	694.683	0.91529			866.561	1.18331	852.098	1.04696	984.219	1.04892	842.122	0.947191
805.439	241.18	0.368	265.5	0.351581	261.333	0.317612	235.167	0.186762			1177.21	0.828889	766.957	0.955425	465.533	0.523404	1223.73	1.18679			297.146	0.467354	661.024	0.938923	678.927	0.973185	657.39	0.866154			884.488	1.20779	835.488	1.02655	974.976	1.03907	825.488	0.928482
807.925	238.86	0.36446	252.14	0.33389	245.528	0.298403	239.95	0.19056			1164.71	0.820087	756.37	0.942237	464.9	0.522693	1257.83	1.21986			294.244	0.46279	659.488	0.936741	692.219	0.992238	635.634	0.837489			876.683	1.19714	837.268	1.02874	973.805	1.03782	844.756	0.950154
810.411	238.5	0.363911	263.7	0.349198	253.167	0.307687	243.083	0.193048			1177.77	0.829279	759.087	0.945621	461.9	0.51932	1227.73	1.19067			287.122	0.451588	637.39	0.905353	700.829	1.00458	639.024	0.841955			890.927	1.21659	826.537	1.01555	989.951	1.05503	827.561	0.930813
812.897	244.96	0.373768	251.4	0.33291	251.861	0.3061	251.917	0.200064			1180.18	0.830976	769.022	0.957998	462.4	0.519882	1226.35	1.18934			298.146	0.468927	641.976	0.911867	671.512	0.962556	628.146	0.827623			874.585	1.19427	847.024	1.04073	979.512	1.0439	815.073	0.916767
815.383	243.58	0.371662	250.72	0.332009	255.556	0.310591	245.467	0.194941			1208.77	0.851106	782.283	0.974517	457.067	0.513886	1200.4	1.16416			292.244	0.459644	644.707	0.915746	672.293	0.963676	621.39	0.818722			855.171	1.16776	854.805	1.05029	953.195	1.01586	836.268	0.940607
817.869	235.86	0.359883	250.82	0.332142	271.806	0.33034	239.667	0.190335			1212.62	0.853822	764.391	0.952229	455.767	0.512424	1224.06	1.18711			305.049	0.479784	630.415	0.895445	683.829	0.980212	616.463	0.81223			853.488	1.16546	847.537	1.04136	981	1.04549	854.976	0.961649
820.355	249.26	0.380329	262.78	0.347979	259.472	0.31535	246.383	0.195669			1204.23	0.847912	754.304	0.939663	458.633	0.515646	1209.35	1.17285			294.561	0.463288	666.341	0.946475	672.366	0.96378	613.634	0.808503			872.854	1.19191	835.976	1.02715	969.659	1.0334	842.732	0.947877
822.841	249.18	0.380207	262.92	0.348165	273.667	0.332602	240.867	0.191288			1134.5	0.798813	743.478	0.926177	458.5	0.515497	1205.67	1.16927			294.293	0.462867	652.878	0.927352	671.024	0.961857	597.927	0.787808			873.878	1.19331	863.561	1.06104	956.268	1.01913	831.195	0.934901
825.327	242.18	0.369526	264.86	0.350734	270.139	0.328314	248.867	0.197642			1124.71	0.791923	751.022	0.935574	477.733	0.537121	1188.42	1.15254			285.659	0.449287	665.634	0.945471	656.073	0.940426	609.805	0.803458			870.317	1.18844	858.122	1.05436	977.659	1.04193	832.488	0.936355
827.812	236.28	0.360524	260.26	0.344642	266.667	0.324095	247.95	0.196913			1135.8	0.799731	776.087	0.966799	473.133	0.531949	1185.04	1.14927			293.366	0.461409	677.463	0.962273	639.439	0.916582	604.756	0.796805			876.098	1.19634	858.439	1.05475	985.902	1.05071	832.659	0.936547
830.298	234.98	0.35854	267.06	0.353647	274.861	0.334053	253.967	0.201692			1172.66	0.825683	757.804	0.944023	464.6	0.522355	1167.67	1.13242			281.732	0.443111	676.317	0.960645	654.902	0.938747	615.219	0.810591			882.463	1.20503	850.659	1.04519	963.854	1.02722	847.366	0.953089
832.784	245.76	0.374989	266.22	0.352535	280.889	0.341379	235.55	0.187066			1152.8	0.811701	767.761	0.956427	486.167	0.546603	1128.12	1.09407			287.146	0.451626	680.39	0.96643	650.488	0.93242	641.366	0.845041			846.293	1.15564	840.415	1.03261	977.049	1.04128	859.439	0.966669
835.27	248.98	0.379902	262.02	0.346973	297.944	0.362107	236.017	0.187437			1175.5	0.827682	752.783	0.937768	457.033	0.513848	1119.27	1.08549			287.146	0.451626	675.146	0.958982	668.585	0.958361	644.439	0.84909			885.512	1.20919	847.439	1.04124	978.415	1.04273	855.878	0.962663
837.756	235.16	0.358815	257.58	0.341093	275.222	0.334492	238.35	0.189289			1143.04	0.804823	737.587	0.918838	465.867	0.52378	1122.77	1.08888			294.927	0.463864	722.707	1.02654	682.463	0.978254	659.659	0.869143			896.219	1.22381	841.146	1.0335	978.268	1.04258	854.073	0.960633
840.242	245.28	0.374256	259.7	0.343901	286.944	0.348738	240.983	0.19138			1129.27	0.795129	766.217	0.954503	465.233	0.523067	1111.21	1.07767			288.707	0.454081	722.512	1.02626	654.976	0.938853	641.244	0.84488			872.854	1.19191	845.829	1.03926	976.268	1.04045	835.195	0.9394
842.728	227.76	0.347524	271.6	0.359659	280.528	0.340941	250.7	0.199097			1137.12	0.800661	758.413	0.944782	455.8	0.512461	1095.5	1.06243			292.195	0.459567	680.951	0.967227	643.195	0.921966	639.756	0.84292			856.902	1.17012	832.293	1.02263	986.463	1.05131	855.463	0.962197
845.214	234.42	0.357686	256.56	0.339743	284.944	0.346308	242.217	0.19236			1141.02	0.803403	773.848	0.964009	459.2	0.516284	1104.73	1.07138			292.415	0.459913	700.512	0.995012	663.756	0.951439	626.927	0.826017			848.317	1.1584	858.268	1.05454	986.146	1.05097	835.341	0.939564
847.7	238.94	0.364582	248.82	0.329493	306.167	0.372101	243.067	0.193035			1136.18	0.799995	782.935	0.975329	459.767	0.516921	1093.69	1.06067			290.732	0.457266	690.537	0.980843	649.756	0.931371	664.829	0.875955			877.024	1.1976	867.341	1.06569	1025.39	1.0928	834.171	0.938248
850.186	231.74	0.353596	259.68	0.343874	294.944	0.358461	244.35	0.194054			1094.7	0.770787	776.609	0.967449	469.1	0.527415	1070.35	1.03804			291.049	0.457765	689.122	0.978833	654.341	0.937943	677.951	0.893244			867.927	1.18518	844.219	1.03728	1019.46	1.08648	817.805	0.91984
852.672	249.3	0.38039	252.78	0.334737	284.778	0.346106	243.483	0.193366			1111.62	0.782707	756.239	0.942073	464.967	0.522768	1046.5	1.01491			285.049	0.448328	697.561	0.99082	641.561	0.919624	664.341	0.875312			872.878	1.19194	865.073	1.0629	1055.41	1.1248	826.463	0.929578
855.158	234.66	0.358052	272.52	0.360877	294.111	0.357449	244.217	0.193949			1117.7	0.786981	756.457	0.942345	462.733	0.520256	1032.35	1.00119			290.195	0.456421	728.512	1.03478	647.902	0.928713	689.244	0.908124			854.293	1.16656	866.781	1.065	1011.68	1.07819	825.659	0.928674
857.644	238.46	0.36385	265.24	0.351237	294.528	0.357956	243.65	0.193498			1073.68	0.755988	743.261	0.925906	456.533	0.513285	1034.88	1.00364			288.22	0.453315	686.781	0.975508	646.781	0.927106	676.756	0.89167			859.829	1.17412	865.098	1.06293	1004.41	1.07044	835	0.93918
860.13	235.48	0.359303	257.22	0.340617	276.111	0.335572	241.983	0.192175			1083.93	0.763206	737.761	0.919055	470.067	0.528502	1020.27	0.989474			287.073	0.451511	698.024	0.991478	651.463	0.933818	659.659	0.869143			855.878	1.16873	834.878	1.0258	960.488	1.02363	822.39	0.924997
862.615	246.1	0.375507	264.48	0.35023	312.944	0.380338	246.4	0.195682			1098.8	0.773679	759.935	0.946678	458.167	0.515123	1018.1	0.987372			284.439	0.447368	680.634	0.966777	619.366	0.887809	667.171	0.879041			842.829	1.15091	841.488	1.03392	1006.56	1.07273	822.049	0.924614
865.101	237.06	0.361714	249.18	0.32997	278.306	0.33824	244.617	0.194266			1108.39	0.780431	764.152	0.951931	454.6	0.511112	994.417	0.9644			277.049	0.435745	702.902	0.998406	658.756	0.944272	705.146	0.929075			835.341	1.14068	838.634	1.03042	1000.68	1.06647	833.146	0.937095
867.587	236.48	0.360829	248.58	0.329175	297.444	0.3615	248.467	0.197324			1053.68	0.741906	756.587	0.942507	477.6	0.536971	999.771	0.969592			288.976	0.454504	695.561	0.987979	677.122	0.970598	640.366	0.843724			856.829	1.17002	838.098	1.02976	963.854	1.02722	848.293	0.954132
870.073	239.3	0.365132	263.4	0.3488	282.222	0.342999	235.467	0.187			1043	0.734387	753.304	0.938417	464.233	0.521943	987.354	0.95755			291.415	0.45834	691.268	0.981881	664.707	0.952802	642.585	0.846647			859.122	1.17316	856.244	1.05205	992.488	1.05773	852.341	0.958685
872.559	226.14	0.345052	273.4	0.362042	281.139	0.341683	246.05	0.195404			1059.91	0.746294	755.717	0.941423	467.767	0.525916	984	0.954297			282.049	0.443609	660.415	0.938058	657.756	0.942838	677.415	0.892538			853.683	1.16573	848.976	1.04312	966.756	1.03031	850.585	0.95671
875.045	224.56	0.342641	270.08	0.357646	296.361	0.360183	250.4	0.198859			1051.43	0.740322	778.739	0.970102	452.267	0.508489	973.062	0.94369			282.463	0.44426	672.756	0.955587	673.927	0.966018	666.439	0.878077			871.951	1.19067	831.707	1.02191	993.122	1.05841	848.293	0.954132
877.531	229.48	0.350148	263.4	0.3488	286.5	0.348199	242.867	0.192877			1030.45	0.725548	776.478	0.967286	465.733	0.523629	957.396	0.928497			284.805	0.447944	663.659	0.942665	660.268	0.946439	664.341	0.875312			858.927	1.17289	857.537	1.05364	991.341	1.05651	825.268	0.928234
880.017	228.88	0.349233	269.26	0.35656	292	0.354883	244.167	0.193909			1018.38	0.717048	765.391	0.953474	466.233	0.524191	943.646	0.915162			283.512	0.44591	658.39	0.935181	663.439	0.950984	640.732	0.844206			881.585	1.20383	833.659	1.0243	983.049	1.04767	840.585	0.945462
882.503	225.54	0.344136	269.9	0.357408	283.111	0.34408	242.783	0.19281			1016.79	0.71593	751.761	0.936495	457.3	0.514148	943.333	0.914858			284.951	0.448174	651.024	0.924718	640.024	0.917421	640.878	0.844398			891.951	1.21798	836.561	1.02787	988	1.05295	818.902	0.921074
884.989	227.2	0.346669	263.16	0.348482	286.472	0.348165	252.933	0.200871			1031.39	0.726214	771.413	0.960976	464.267	0.521981	951.812	0.923081			276.854	0.435439	652	0.926105	666.341	0.955144	644	0.848512			904.098	1.23457	830.659	1.02062	974.927	1.03902	826.902	0.930072
887.475	231.82	0.353718	262.32	0.34737	282.167	0.342933	243.667	0.193512			1045.05	0.735833	749.261	0.933381	472	0.530675	946.312	0.917747			281	0.441959	638.854	0.907432	657.878	0.943013	632.268	0.833054			938.366	1.28137	833.488	1.02409	991.976	1.05719	826	0.929058
889.961	231.24	0.352833	257.92	0.341544	295.333	0.358934	238.183	0.189157			1051.77	0.740561	751.783	0.936522	466.533	0.524529	947.312	0.918717			269.829	0.42439	646.829	0.91876	664.049	0.951859	643.293	0.84758			899.463	1.22824	815.878	1.00246	992.049	1.05726	846.366	0.951965
892.447	235.4	0.359181	264.76	0.350601	274.583	0.333715	231.85	0.184127			1057.3	0.744459	747.739	0.931485	462.667	0.520182	958.417	0.929487			278.268	0.437662	640.244	0.909406	665.317	0.953676	646.122	0.851308			856.634	1.16976	816.098	1.00273	1004.54	1.07057	829.171	0.932624
894.932	230.54	0.351765	268.94	0.356136	282.278	0.343068	224.317	0.178145			1038.04	0.730892	791.609	0.986135	467.233	0.525316	905.521	0.878187			285.146	0.44848	643.537	0.914084	662.781	0.950041	655.122	0.863166			864.463	1.18045	821.854	1.0098	1009.61	1.07598	812.268	0.913612
897.418	240.72	0.367298	252.96	0.334975	279.806	0.340063	228.1	0.181149			1059.45	0.745967	824.196	1.02673	464.033	0.521718	917.604	0.889906			278.463	0.437969	648.756	0.921497	654.244	0.937804	616.659	0.812488			878.927	1.2002	806.146	0.9905	993.707	1.05903	809.829	0.910869
899.904	228.24	0.348256	259.72	0.343927	283.611	0.344688	226.85	0.180156			1035.07	0.728804	818.239	1.01931	458.033	0.514972	899.417	0.872268			276.805	0.435361	640.707	0.910064	627.098	0.898893	611.805	0.806093			871.781	1.19044	826.39	1.01537	995.659	1.06111	833.683	0.937699
902.39	227.6	0.347279	263.74	0.34925	267.5	0.325107	223.317	0.177351			1004.75	0.707455	760.196	0.947003	449.3	0.505153	888.896	0.862064			270.927	0.426116	658.146	0.934835	648.39	0.929413	615.512	0.810977			856.781	1.16996	801.927	0.985316	1006.27	1.07242	830.122	0.933694
904.876	231.92	0.353871	250.34	0.331506	291.083	0.353769	210.867	0.167463			993.946	0.699848	808.957	1.00775	450.033	0.505977	902.771	0.87552			259.659	0.408394	648.927	0.92174	639.39	0.916512	634.341	0.835785			869.707	1.18761	812.171	0.997903	1013.12	1.07972	825.732	0.928756
907.362	231.24	0.352833	256.46	0.33961	288.056	0.35009	211.05	0.167609			997.429	0.7023	740.152	0.922033	455.567	0.512199	885.667	0.858933			275.732	0.433674	639.488	0.908333	629.902	0.902912	632.268	0.833054			858.683	1.17256	811.293	0.996824	1030.17	1.09789	835.707	0.939976
909.848	225.76	0.344472	255	0.337677	299.833	0.364403	208.117	0.165279			984.911	0.693486	711.435	0.886259	444.9	0.500206	861.854	0.835839			268.683	0.422587	639.171	0.907882	632.317	0.906374	656.732	0.865287			878.634	1.1998	819.683	1.00713	1016.63	1.08347	848.415	0.954269
912.334	237.66	0.362629	260.36	0.344775	291.056	0.353736	206.75	0.164194			972.339	0.684634	717.217	0.893462	448.1	0.503804	876.125	0.849679			268.439	0.422203	674.902	0.958635	632.902	0.907212	620.634	0.817725			857.756	1.17129	824.341	1.01286	1032.12	1.09997	843.683	0.948947
914.82	232.56	0.354848	267.74	0.354547	291.917	0.354782	205.367	0.163095			986.857	0.694856	710.978	0.88569	446.933	0.502492	866.229	0.840081			260.683	0.410005	662.951	0.94166	625.683	0.896864	614.659	0.809853			881.122	1.2032	822.073	1.01007	1021.39	1.08853	841.951	0.946999
917.306	226.94	0.346272	258.46	0.342259	284.556	0.345836	206.567	0.164048			977.161	0.688029	703.717	0.876645	435.5	0.489638	855.771	0.829939			264.39	0.415835	660.073	0.937572	611.659	0.876762	633.927	0.83524			865.634	1.18205	816.244	1.00291	985.049	1.0498	838.585	0.943213
919.792	225.44	0.343984	267.54	0.354283	283.417	0.344452	205.4	0.163122			953.679	0.671495	715.978	0.891919	444.233	0.499456	849.417	0.823777			259.707	0.40847	691.39	0.982055	619.683	0.888264	618.585	0.815026			864.195	1.18008	798.195	0.980731	1014.41	1.0811	856.341	0.963184
922.278	231.92	0.353871	254.8	0.337412	289.472	0.351811	201.067	0.159681			970.161	0.6831	699.804	0.87177	455.7	0.512349	855.958	0.83012			258.732	0.406936	651.268	0.925065	621.171	0.890397	637.39	0.839803			867.293	1.18431	806.829	0.991339	976.317	1.0405	813.415	0.914902
924.764	236.9	0.36147	251.96	0.333651	274.5	0.333614	215.467	0.171117			973.607	0.685527	718.435	0.89498	438.5	0.493011	849.312	0.823675			265.634	0.417792	645.293	0.916578	612.268	0.877635	642.024	0.845908			854.951	1.16746	793.317	0.974737	971.634	1.03551	833.415	0.937398
927.249	224.94	0.343221	271	0.358864	283.278	0.344283	213.017	0.169171			965.411	0.679756	710.739	0.885392	450.3	0.506278	855.833	0.829999			256.61	0.403599	652.829	0.927282	616.61	0.883859	583	0.76814			856.951	1.17019	794.61	0.976326	994.951	1.06036	832.512	0.936382
929.735	235.42	0.359211	258.08	0.341755	299.5	0.363998	208.867	0.165875			941.571	0.66297	713.391	0.888696	454.467	0.510963	855.979	0.830141			262.073	0.412191	649.707	0.922848	601.463	0.862147	586.537	0.7728			866.366	1.18305	790.439	0.971201	1014.88	1.08159	815.585	0.917343
932.221	231.48	0.3532	267.58	0.354336	260.222	0.316262	213.033	0.169184			947.375	0.667057	698.891	0.870633	469.533	0.527901	841.021	0.815634			255.22	0.401412	641.073	0.910584	627.024	0.898786	586.341	0.772542			862.902	1.17832	800.683	0.983787	994.561	1.05994	810.976	0.912159
934.707	220.12	0.335866	259.1	0.343106	293.528	0.35674	212.85	0.169038			981.321	0.690958	707.587	0.881466	457.8	0.51471	826.479	0.801531			261.366	0.411079	674.293	0.95777	620.732	0.889767	561.634	0.739989			866.732	1.18355	809.829	0.995025	995.805	1.06127	834.366	0.938467
937.193	227.42	0.347005	254.88	0.337518	280.444	0.340839	218.867	0.173817			964.393	0.679039	683.826	0.851866	446.3	0.50178	837.125	0.811856			258.805	0.407051	645.683	0.917132	628.122	0.90036	564.61	0.74391			866.488	1.18321	814.171	1.00036	980.707	1.04518	831.439	0.935175
939.679	215.46	0.328756	272.48	0.360824	286.806	0.348571	213.617	0.169647			930.857	0.655426	689.457	0.858881	453.667	0.510063	818.062	0.793368			257.341	0.404748	640.878	0.910307	609.707	0.873964	542.293	0.714506			880.512	1.20236	804.585	0.988582	1002.49	1.06839	857.073	0.964007
942.165	226.66	0.345845	270.04	0.357593	297.778	0.361905	213.817	0.169806			914.196	0.643695	675.196	0.841115	452.3	0.508526	820.583	0.795813			262.927	0.413534	644.463	0.915399	614.878	0.881376	552.732	0.72826			878.049	1.199	796.781	0.978993	1004.24	1.07026	848.122	0.95394
944.651	217.9	0.332479	270.28	0.357911	285.611	0.347118	213.183	0.169303			907.571	0.63903	699.826	0.871798	453.667	0.510063	824.167	0.799289			260.707	0.410042	662.024	0.940343	596.902	0.855609	521.219	0.68674			899.098	1.22774	822.317	1.01037	998.317	1.06394	815.39	0.917124
947.137	229.22	0.349751	263.3	0.348668	277.722	0.33753	216.233	0.171725			891.339	0.627601	675.63	0.841656	445.433	0.500806	817.542	0.792864			260.878	0.410311	658.927	0.935944	589.317	0.844737	534.854	0.704705			888.439	1.21319	822.219	1.01025	989.585	1.05464	861.634	0.969138
949.623	220.24	0.336049	262.02	0.346973	295.083	0.35863	221.233	0.175696			895.75	0.630707	674.196	0.839869	442.3	0.497283	817.938	0.793248			263.683	0.414723	669	0.950252	579.951	0.831311	519.732	0.684781			899.049	1.22768	827.195	1.01636	1004.07	1.07008	838.732	0.943378
952.109	231.16	0.352711	263.38	0.348774	287.694	0.34965	210.833	0.167436			877.268	0.617693	663.174	0.826139	443.5	0.498632	806.5	0.782155			271.683	0.427306	677.976	0.963001	595.927	0.854212	517.659	0.682049			854.171	1.1664	827.024	1.01615	1014.71	1.08141	828.61	0.931993
954.595	229.16	0.34966	259.06	0.343053	283.833	0.344957	222.883	0.177006			881.554	0.620711	660.913	0.823322	459.333	0.516434	798.208	0.774114			265.854	0.418138	729.415	1.03607	575.366	0.824739	503.512	0.66341			866.122	1.18271	803.341	0.987053	994.024	1.05937	855.122	0.961813
957.081	234.88	0.358388	256.26	0.339345	286.167	0.347794	218.2	0.173287			854.286	0.601512	671.391	0.836375	440.633	0.495409	818.229	0.79353			267.561	0.420822	647.146	0.91921	594.756	0.852533	482.463	0.635676			867.537	1.18465	828.707	1.01822	1006.8	1.07299	825.829	0.928865
959.566	220.66	0.33669	268.28	0.355262	276.333	0.335842	220.267	0.174929			862.411	0.607232	676.304	0.842496	452.867	0.509164	806.75	0.782398			269.195	0.423392	648.341	0.920908	601.244	0.861833	492.366	0.648724			880.122	1.20183	825.293	1.01403	1026.37	1.09384	798.366	0.897976
962.052	230.88	0.352284	255.16	0.337889	278.833	0.338881	221.067	0.175564			871.589	0.613695	666.804	0.830661	441.433	0.496308	795.458	0.771447			261.78	0.41173	638.073	0.906323	583.488	0.836381	487.854	0.642779			887.171	1.21146	810.756	0.996164	1034.15	1.10213	844.634	0.950016
964.538	220.62	0.336629	258.94	0.342894	270.306	0.328517	216.317	0.171792			869.143	0.611973	651.087	0.811082	438.1	0.492561	792.417	0.768498			261.976	0.412038	630.171	0.895099	555.195	0.795826	469.902	0.619126			895.902	1.22338	793.756	0.975276	1006.12	1.07226	831.171	0.934874
967.024	221.58	0.338094	254.48	0.336988	256.083	0.311231	216.5	0.171937			854.464	0.601637	656.217	0.817472	438.1	0.492561	777.271	0.753809			259.976	0.408893	633.415	0.899707	551.805	0.790966	470.39	0.619769			887.61	1.21206	773.146	0.949953	1040.24	1.10863	829.561	0.933063
969.51	218.94	0.334066	257.1	0.340458	285.556	0.347051	214.4	0.170269			845.75	0.595501	669.696	0.834264	443.633	0.498782	769.125	0.745909			263.561	0.414531	663.902	0.94301	540.512	0.774779	449.049	0.591651			874.781	1.19454	753.244	0.9255	1016.98	1.08383	828	0.931307
971.996	221.98	0.338704	251.94	0.333625	271.139	0.32953	223.817	0.177748			850.911	0.599135	656.543	0.817879	429.867	0.483305	782.417	0.758799			273.561	0.430259	642.878	0.913148	525.585	0.753382	437.732	0.57674			877.415	1.19814	770.146	0.946267	977.951	1.04224	816.146	0.917974
974.482	217.86	0.332418	252.7	0.334631	273.167	0.331994	213.317	0.169409			844.214	0.59442	646.304	0.805123	431.433	0.485065	768.708	0.745504			263.463	0.414377	618.902	0.879092	528.732	0.757893	446.317	0.588052			901.659	1.23124	782.854	0.961881	1003.78	1.06977	834.781	0.938934
976.968	214.28	0.326955	257.12	0.340484	288.028	0.350056	221.55	0.175947			833.375	0.586788	648.587	0.807967	438.533	0.493048	761.146	0.73817			266.146	0.418597	639.366	0.908159	514.415	0.737371	438.561	0.577833			880.634	1.20253	764.976	0.939915	1012.46	1.07902	821.756	0.924284
979.454	208.44	0.318044	264.1	0.349727	274.944	0.334154	213.7	0.169713			833.25	0.5867	635.478	0.791637	435.2	0.4893	767.167	0.74401			281.585	0.442879	618.781	0.87892	504.415	0.723037	430.927	0.567774			873.488	1.19277	757.659	0.930925	995.146	1.06056	818.098	0.92017
981.94	210.86	0.321737	257.36	0.340802	275.222	0.334492	217.3	0.172572			853.179	0.600732	617.652	0.769431	427.867	0.481056	787.083	0.763325			268.098	0.421667	639.024	0.907674	486.317	0.697095	434.146	0.572015			890.195	1.21559	746.415	0.917109	994	1.05934	833.024	0.936958
984.426	219.84	0.335439	257.06	0.340405	277.361	0.337092	211.683	0.168111			819.232	0.57683	610.435	0.76044	448.767	0.504554	761.229	0.738251			267.024	0.419978	613.976	0.872095	505.878	0.725134	432.61	0.569992			884.512	1.20783	734.976	0.903054	985.659	1.05045	835.659	0.939922
986.912	218.9	0.334005	253.88	0.336194	290	0.352452	207.75	0.164988			819.054	0.576704	607.848	0.757217	429.7	0.483117	744.875	0.722391			265.756	0.417984	630.341	0.89534	470.707	0.674719	423.732	0.558294			856.781	1.16996	740.268	0.909556	1021.85	1.08903	836.122	0.940442
989.398	218.54	0.333455	257.02	0.340352	265.917	0.323183	210.667	0.167305			841.875	0.592773	634.913	0.790933	439.933	0.494622	739.562	0.717238			262.78	0.413303	622.195	0.88377	475.61	0.681747	420.707	0.554309			859.854	1.17416	735.976	0.904283	997.902	1.0635	820.854	0.92327
991.883	228.54	0.348714	253.04	0.335081	273.278	0.332129	207.417	0.164723			807.143	0.568318	634.913	0.790933	425.4	0.478282	751.521	0.728836			270.951	0.426154	610.805	0.867591	462.317	0.662693	412.39	0.543351			855.585	1.16833	733.195	0.900866	1020.68	1.08778	800.878	0.900801
994.369	216.98	0.331075	259.5	0.343636	274.917	0.334121	214.8	0.170587			812.982	0.572429	644.891	0.803363	434.667	0.488701	757.188	0.734332			278.463	0.437969	617.463	0.877048	453.707	0.650351	404.878	0.533453			849.463	1.15997	745.049	0.915431	1005.9	1.07203	806.512	0.907138
996.855	213.34	0.325521	246.54	0.326474	277.167	0.336856	215.85	0.171421			805.125	0.566897	626.435	0.780372	442.367	0.497358	748.812	0.726209			266.561	0.41925	632.268	0.898077	457.073	0.655176	402.683	0.530561			836.439	1.14218	767.902	0.94351	1027.27	1.0948	811.683	0.912954
999.341	211.06	0.322042	255.22	0.337968	275.667	0.335033	224.567	0.178343			800.036	0.563314	614.5	0.765504	434.5	0.488513	742.062	0.719663			259.634	0.408355	627.927	0.891911	439.463	0.629933	401.78	0.529371			846.463	1.15587	760.122	0.933951	971.805	1.03569	794.805	0.89397
1001.83	217.98	0.332601	252.16	0.333916	267.75	0.325411	215.833	0.171407			793.661	0.558825	618.457	0.770433	443.367	0.498483	745.146	0.722653			269.585	0.424006	608.878	0.864854	443.683	0.635982	386.366	0.509062			862.951	1.17838	763.439	0.938026	982.463	1.04705	795.854	0.89515
1004.31	224.24	0.342153	253.74	0.336008	274.722	0.333884	213.65	0.169674			792.661	0.558121	625.957	0.779776	428.3	0.481543	735.354	0.713157			269.561	0.423968	608.781	0.864716	436.171	0.625215	377.951	0.497975			868.146	1.18548	783.341	0.96248	984.805	1.04954	795.439	0.894684
1006.8	215.06	0.328146	266.18	0.352482	293.389	0.356571	216.083	0.171606			787.839	0.554726	623.522	0.776743	436.633	0.490912	732.542	0.71043			291.39	0.458301	588.049	0.835268	418.366	0.599693	379.634	0.500192			840.488	1.14771	783.829	0.963079	962.024	1.02527	801.024	0.900965
1009.28	208.28	0.3178	255.32	0.338101	273.889	0.332872	217.817	0.172983			810.071	0.570379	599.522	0.746845	431.167	0.484766	733.896	0.711743			286.537	0.450668	619.854	0.880444	416.902	0.597594	372.927	0.491355			845.927	1.15514	781.829	0.960622	1010.66	1.0771	799.049	0.898744
1011.77	212.44	0.324148	257.76	0.341332	278.75	0.33878	217.883	0.173035			790.554	0.556637	599.457	0.746765	436.933	0.491249	739.271	0.716956			280.902	0.441805	625.927	0.889071	406.049	0.582037	368.341	0.485313			839.219	1.14598	778.293	0.956277	1016.93	1.08378	778.244	0.875343
1014.26	207.36	0.316397	255.64	0.338524	279.472	0.339657	211.167	0.167702			785.393	0.553003	608.5	0.75803	434.433	0.488438	727.438	0.70548			275.317	0.433021	605.659	0.860282	392.829	0.563088	371.463	0.489427			835	1.14022	767.146	0.942581	1005.1	1.07117	804.171	0.904505
1016.74	212.1	0.323629	257.44	0.340908	278.139	0.338037	212.067	0.168416			777.875	0.54771	602.348	0.750366	436.567	0.490837	715.917	0.694307			274.61	0.431909	601.073	0.853768	395.049	0.56627	372.024	0.490166			836.829	1.14271	788.561	0.968893	992.61	1.05786	778.146	0.875233
1019.23	218.7	0.3337	261.58	0.34639	277.278	0.336991	206.217	0.16377			765.161	0.538758	582.957	0.72621	432.633	0.486414	714.729	0.693155			279.171	0.439083	588.585	0.83603	399.195	0.572213	387.122	0.510058			827.829	1.13042	791.854	0.972939	997.268	1.06283	775.317	0.872051
1021.72	209.88	0.320242	252.54	0.334419	274.528	0.333649	213.067	0.169211			753.893	0.530824	582.174	0.725234	422.667	0.475209	728.021	0.706045			282.439	0.444223	591.171	0.839703	379.073	0.543369	369.244	0.486503			819.219	1.11867	797.732	0.980162	989.024	1.05404	803.146	0.903352
1024.2	213.62	0.325948	270.82	0.358626	272.083	0.330677	221.567	0.175961			753.089	0.530258	599.826	0.747224	426.767	0.479819	701.917	0.680729			286.024	0.449861	572.073	0.812576	382.024	0.547599	367.634	0.484382			826.317	1.12836	819.732	1.00719	940.219	1.00203	792.317	0.891172
1026.69	212.42	0.324117	255.74	0.338657	265	0.322069	231.533	0.183876			759.857	0.535023	590.304	0.735362	421.1	0.473448	688.396	0.667616			276.707	0.435207	554.707	0.787909	381.073	0.546236	362.463	0.477568			836.756	1.14261	790.561	0.971351	947.537	1.00983	800.098	0.899924
1029.17	201.72	0.307791	262.04	0.346999	280.778	0.341244	217.683	0.172876			758.143	0.533816	591.217	0.7365	420.067	0.472286	680.708	0.660161			287.78	0.452623	560.537	0.79619	358.098	0.513304	365.049	0.480976			868.707	1.18624	793.927	0.975486	961.439	1.02464	803.463	0.903709
1031.66	199.34	0.304159	255.02	0.337703	284	0.34516	213.817	0.169806			744.089	0.523921	575.261	0.716623	424.133	0.476858	682.229	0.661636			276.585	0.435015	559.585	0.794838	353.561	0.5068	366.293	0.482615			875.781	1.1959	802.366	0.985855	979.219	1.04359	801.463	0.901459
1034.14	194.34	0.29653	264.74	0.350575	270.944	0.329293	220.333	0.174981			738.286	0.519835	570.348	0.710502	402.667	0.452723	665.792	0.645695			273.268	0.429798	528.878	0.751222	366.707	0.525644	374.22	0.493059			858.976	1.17296	810.659	0.996045	967.951	1.03158	805.122	0.905575
1036.63	200.06	0.305258	259.88	0.344139	289.5	0.351845	219.2	0.174081			722.625	0.508808	553.543	0.689568	419.333	0.471461	676.438	0.656019			268.951	0.423009	530.463	0.753473	348.976	0.500228	368.854	0.485989			871.902	1.19061	798.854	0.98154	975.024	1.03912	816.317	0.918166
1039.12	189	0.288382	259.94	0.344218	271.361	0.329799	213.967	0.169925			735.411	0.51781	550.957	0.686346	405.567	0.455984	665.208	0.645128			281.61	0.442919	539.488	0.766292	349.561	0.501066	370.122	0.48766			833.317	1.13792	830.756	1.02074	963.781	1.02714	790.878	0.889554
1041.6	186.54	0.284629	244.98	0.324408	282.028	0.342764	220.9	0.175431			730.696	0.514491	543.065	0.676515	418.1	0.470075	666.438	0.646321			282.854	0.444875	514.341	0.730573	346.317	0.496416	366.293	0.482615			823.366	1.12433	835.488	1.02655	965.073	1.02851	792.902	0.89183
1044.09	202.46	0.30892	249.34	0.330182	258.222	0.313831	226.783	0.180103			733.304	0.516327	537.978	0.670178	418.5	0.470524	676.729	0.656302			278.854	0.438584	497.463	0.706599	342.366	0.490753	364.585	0.480364			833	1.13749	833.268	1.02382	980.756	1.04523	827.244	0.930457
1046.57	198.58	0.303	256.98	0.340299	268.722	0.326592	213.267	0.169369			744.518	0.524223	541.978	0.675161	421.767	0.474198	668.188	0.648018			263.951	0.415145	496.146	0.704729	347.927	0.498724	361.268	0.475994			840.488	1.14771	831.341	1.02146	991.39	1.05656	785.805	0.883848
1049.06	204.74	0.312399	262.42	0.347503	272.75	0.331488	219.783	0.174544			730.911	0.514642	531.478	0.662081	407.533	0.458194	669.875	0.649655			270.098	0.424813	500.317	0.710653	346.439	0.496591	354.488	0.467061			843.024	1.15117	853.122	1.04822	963.976	1.02735	788.732	0.88714
1051.55	203.06	0.309836	260.44	0.344881	269.306	0.327302	209.25	0.166179			733.375	0.516377	513.261	0.639387	421.9	0.474347	675.5	0.65511			281.854	0.443303	480.805	0.682938	336.561	0.482432	351.634	0.463301			853.61	1.16563	857.902	1.05409	969.951	1.03371	800.39	0.900252
1054.03	196.28	0.29949	258.1	0.341782	280.75	0.34121	214.617	0.170441			753.625	0.530635	515	0.641553	418	0.469962	684.021	0.663373			290.488	0.456882	462.537	0.65699	336.146	0.481837	338.463	0.445947			847.024	1.15664	851.366	1.04606	997.634	1.06322	784.293	0.882147
1056.52	208.06	0.317465	259.82	0.34406	271.194	0.329597	214.1	0.170031			765.196	0.538782	518.174	0.645507	426.233	0.479219	672.812	0.652503			283	0.445105	464.122	0.659242	340.78	0.48848	347.659	0.458063			818.122	1.11717	854.854	1.05035	1002.37	1.06826	775.902	0.872709
1059	213.18	0.325277	252.36	0.334181	288.556	0.350697	211.85	0.168244			721.429	0.507966	521.391	0.649515	414.767	0.466327	652.667	0.632966			275.268	0.432944	454.854	0.646077	345.049	0.494599	359.829	0.474098			830.878	1.13459	853.634	1.04885	970.488	1.03429	772.634	0.869033
1061.49	215.46	0.328756	251.62	0.333201	275.389	0.334695	217.717	0.172903			732.893	0.516038	527.609	0.657261	423.633	0.476296	655.938	0.636138			276.732	0.435247	447.122	0.635095	333.488	0.478027	355.927	0.468957			854	1.16616	863.781	1.06132	993.049	1.05833	771.927	0.868238
1063.97	210.54	0.321249	265.38	0.351422	272.361	0.331015	220.2	0.174875			719.911	0.506897	519.565	0.64724	409.967	0.460931	653.875	0.634137			283.878	0.446486	443.829	0.630417	332.098	0.476035	352.195	0.46404			818.829	1.11813	860.268	1.057	1016.88	1.08373	768.854	0.864782
1066.46	200.28	0.305594	268.1	0.355024	282.167	0.342933	210.267	0.166987			730.018	0.514013	509.783	0.635054	404.8	0.455121	671.312	0.651048			283.122	0.445297	435.854	0.61909	324.585	0.465265	353.195	0.465357			821.561	1.12187	856.512	1.05238	987.073	1.05196	759.512	0.854274
1068.95	212.52	0.32427	262.12	0.347105	284.056	0.345228	217.1	0.172413			746.625	0.525706	506.152	0.630531	397.033	0.446389	656.146	0.63634			279.341	0.43935	425	0.603673	332.341	0.476383	355.146	0.467928			818.146	1.1172	857.488	1.05358	980.171	1.04461	746.634	0.839789
1071.43	221.5	0.337972	270.02	0.357567	290.639	0.353229	219.35	0.1742			720.268	0.507148	502.826	0.626388	403.267	0.453398	637.125	0.617893			281.805	0.443226	420.293	0.596987	333.634	0.478236	350.122	0.461308			806.683	1.10155	865.707	1.06368	997.146	1.0627	745.537	0.838555
1073.92	207.58	0.316732	256.16	0.339213	273.139	0.33196	213.667	0.169687			713.143	0.502131	502.174	0.625576	422.533	0.475059	663.875	0.643836			279.854	0.440157	407.439	0.578729	346.098	0.496103	356.195	0.46931			813.781	1.11124	887.293	1.0902	1013.73	1.08037	757.854	0.852409
1076.4	214.94	0.327962	264.02	0.349621	286.083	0.347692	214.433	0.170295			728.929	0.513246	500.435	0.623409	404.633	0.454934	659.833	0.639916			280.195	0.440693	407.805	0.579249	334.488	0.479461	348.22	0.458802			787.195	1.07494	868.756	1.06743	978.171	1.04247	759.976	0.854796
1078.89	223.44	0.340932	252.62	0.334525	259.417	0.315283	220.417	0.175048			716.411	0.504432	523.804	0.652521	415.367	0.467002	627.896	0.608943			275.098	0.432677	398.561	0.566118	334.341	0.47925	362.171	0.477184			798.683	1.09062	865.756	1.06374	980.756	1.04523	767.512	0.863272
1081.38	221.76	0.338369	249.9	0.330923	277.528	0.337295	203.5	0.161613			702.554	0.494676	523	0.651519	404.033	0.454259	627.396	0.608458			280.561	0.441269	381.146	0.541382	322.463	0.462224	356.024	0.469085			783.707	1.07017	861.171	1.05811	998.561	1.0642	763.122	0.858334
1083.86	225.38	0.343892	255.56	0.338418	292.917	0.355998	220.567	0.175167			722.357	0.508619	510.761	0.636273	410.833	0.461904	640.667	0.621328			280.439	0.441077	384.122	0.545609	320.463	0.459357	352.366	0.464265			800.659	1.09332	861.585	1.05862	1013.05	1.07964	757.634	0.852162
1086.35	214.92	0.327932	254.58	0.337121	264.306	0.321225	211.7	0.168125			733.482	0.516452	517.304	0.644424	403.2	0.453323	639.042	0.619752			292.366	0.459836	379.171	0.538577	315.707	0.45254	343.537	0.452632			795.805	1.08669	882.244	1.084	1043.59	1.11219	765.585	0.861105
1088.83	218.68	0.333669	257.86	0.341464	271.111	0.329496	216.167	0.171672			722.125	0.508456	510.87	0.636409	400.733	0.450549	638.354	0.619085			284.22	0.447024	377.049	0.535563	318.561	0.456631	345.854	0.455685			784.756	1.07161	905.512	1.11259	1055.88	1.12529	782	0.879568
1091.32	198.56	0.302969	253.44	0.335611	281.861	0.342561	205.767	0.163413			694.946	0.489319	514.435	0.64085	435.367	0.489488	637.979	0.618721			279	0.438814	361.317	0.513217	320.659	0.459638	339.732	0.447619			791.268	1.0805	886.585	1.08933	1057.51	1.12703	768.902	0.864836
1093.81	209.34	0.319418	244.7	0.324037	276.889	0.336518	199.45	0.158396			695.089	0.489419	505.543	0.629773	438.6	0.493123	635.979	0.616782			287.976	0.452931	358.171	0.508748	326.805	0.468448	355.951	0.468988			784.171	1.07081	865.463	1.06338	1086.22	1.15762	769.195	0.865165
1096.29	222.86	0.340047	248.14	0.328593	278.222	0.338138	211.683	0.168111			696.304	0.490275	510.022	0.635352	425.2	0.478057	618.958	0.600274			284.61	0.447637	353.512	0.502131	323.146	0.463203	357.22	0.47066			776.317	1.06008	857.073	1.05307	1091.61	1.16337	797.098	0.89655
1098.78	213.96	0.326467	255.2	0.337942	274	0.333007	209.567	0.166431			680.339	0.479034	513.391	0.639549	428.033	0.481243	622.229	0.603447			290.439	0.456805	358.488	0.509199	330.146	0.473237	354.366	0.4669			795.683	1.08653	873.39	1.07312	1104.02	1.1766	781.122	0.87858
1101.26	207.2	0.316152	257.28	0.340696	268.083	0.325816	204.25	0.162208			664.554	0.467919	526.804	0.656258	421.367	0.473748	622.958	0.604154			296.61	0.466511	357.122	0.507258	312.146	0.447435	336.537	0.443409			806.195	1.10088	852.073	1.04693	1103.98	1.17655	749.927	0.843493
1103.75	209.52	0.319692	259.96	0.344245	261.778	0.318153	212.1	0.168443			673.143	0.473967	506.565	0.631046	429.7	0.483117	610.646	0.592213			287.902	0.452815	355.341	0.504729	315.634	0.452435	347.537	0.457902			781.683	1.06741	872.829	1.07243	1086.9	1.15835	755.902	0.850214
1106.24	207.46	0.316549	258.84	0.342762	260.389	0.316465	223.2	0.177258			658.643	0.463757	518.087	0.645399	426.533	0.479556	591.792	0.573928			283.951	0.446601	365.756	0.519522	314.293	0.450513	348.561	0.459252			772.781	1.05525	881.756	1.0834	1160.22	1.23649	746.439	0.83957
1108.72	215.82	0.329305	245.42	0.324991	259.194	0.315012	217.833	0.172996			663.321	0.467051	515.348	0.641987	413.4	0.46479	608.25	0.58989			280.366	0.440962	355.317	0.504694	309.854	0.44415	361.244	0.475962			771.756	1.05386	895.219	1.09994	1082.41	1.15357	772.317	0.868677
1111.21	219.48	0.33489	235.26	0.311537	268.444	0.326254	208.733	0.165769			667.661	0.470107	518.174	0.645507	406.067	0.456546	601.938	0.583768			284.195	0.446985	347.463	0.493539	316.707	0.453973	351.024	0.462497			782.293	1.06824	919.927	1.1303	1131.95	1.20636	765.537	0.861051
1113.69	217.88	0.332448	247.14	0.327268	277.306	0.337025	209.767	0.16659			657.661	0.463066	534.63	0.666007	418.967	0.47105	601.604	0.583444			284.878	0.448059	339.78	0.482626	303.951	0.435688	343.78	0.452952			801.829	1.09492	874.927	1.07501	1157.68	1.23379	764.195	0.859541
1116.18	217.7	0.332174	247.34	0.327533	259.667	0.315587	214.25	0.17015			635.821	0.447688	513.043	0.639116	427.8	0.480981	596.875	0.578858			286.22	0.450169	331.732	0.471194	321.439	0.460756	337	0.444019			792.512	1.0822	870.707	1.06982	1122.46	1.19625	763.512	0.858773
1118.67	215.94	0.329488	232.44	0.307802	268.778	0.32666	204.1	0.162089			638.625	0.449662	523.848	0.652576	428.733	0.48203	561.854	0.544894			285.024	0.448288	336	0.477256	316.244	0.453309	338.659	0.446205			808.707	1.10431	880.415	1.08175	1086.37	1.15778	751.878	0.845688
1121.15	225.02	0.343343	244.4	0.32364	269.056	0.326998	214.317	0.170203			651.429	0.458678	526.587	0.655988	422.967	0.475547	568.312	0.551157			285.561	0.449133	324.024	0.460246	315.244	0.451876	348.951	0.459766			798.244	1.09003	885.854	1.08844	1115.73	1.18908	758.561	0.853204
1123.64	211.9	0.323324	235.46	0.311801	296.806	0.360724	215.833	0.171407			643.357	0.452994	523.435	0.652061	433.367	0.48724	567.208	0.550087			281.659	0.442996	330.293	0.46915	312.805	0.44838	349.951	0.461083			794.171	1.08446	865.439	1.06335	1092.88	1.16472	763.439	0.858691
1126.12	218	0.332631	256.68	0.339901	271.5	0.329968	208.95	0.165941			649.786	0.457521	532.783	0.663706	432.333	0.486077	572.208	0.554936			289.195	0.454849	330	0.468734	308.659	0.442437	341.024	0.449321			803.317	1.09695	864.366	1.06203	1085.02	1.15635	773.927	0.870488
1128.61	211.5	0.322714	242.4	0.320992	261.278	0.317545	221.717	0.17608			612.732	0.431431	512.413	0.638331	412.6	0.463891	583.75	0.566129			283.268	0.445527	334.756	0.475489	320.024	0.458728	347.171	0.45742			805.512	1.09995	856.366	1.0522	1040.17	1.10855	792.854	0.891776
1131.1	218.1	0.332784	247.56	0.327825	280.278	0.340637	205.617	0.163294			622.232	0.43812	528.696	0.658615	434.9	0.488963	599.438	0.581344			292.683	0.460335	327.439	0.465096	313.22	0.448975	337.415	0.444566			773.951	1.05685	858.366	1.05466	1044.95	1.11364	768.146	0.863985
1133.58	220.56	0.336538	246.34	0.326209	276.639	0.336214	201.467	0.159998			639.839	0.450517	531.739	0.662406	429.467	0.482855	584.083	0.566452			289.122	0.454734	327.073	0.464576	312.415	0.447821	336.756	0.443698			784.098	1.07071	838.171	1.02985	1044.93	1.11362	748.707	0.842121
1136.07	213.1	0.325155	242.9	0.321654	271.861	0.330407	203.4	0.161533			646.929	0.455509	537.37	0.669421	432.8	0.486602	584.5	0.566857			282.171	0.443801	332.854	0.472788	314.561	0.450897	349.098	0.459959			782.902	1.06908	830.073	1.0199	1075.95	1.14668	786.366	0.884479
1138.55	213.46	0.325704	246.6	0.326553	276.083	0.335538	207.933	0.165133			632.321	0.445224	529.326	0.6594	429.833	0.483266	575.896	0.558512			284.829	0.447982	323.927	0.460108	313.488	0.449359	333.61	0.439553			784.683	1.07151	846.927	1.04061	1063	1.13288	784.927	0.88286
1141.04	210.74	0.321554	240.9	0.319005	262.972	0.319604	210.033	0.166801			647.179	0.455685	534.761	0.66617	434.2	0.488176	576.167	0.558775			286.878	0.451204	318.683	0.452659	311.561	0.446597	350.878	0.462304			766.927	1.04726	836.317	1.02757	1031.49	1.0993	804.634	0.905026
1143.53	215.16	0.328298	251.32	0.332804	271.833	0.330373	203.7	0.161772			626.589	0.441188	523	0.651519	427.5	0.480643	575.167	0.557805			303.488	0.477329	325.439	0.462256	295.61	0.423732	354.22	0.466708			784.683	1.07151	861.854	1.05895	1049.07	1.11804	795.659	0.894931
1146.01	218.68	0.333669	263	0.348271	260.194	0.316228	210.683	0.167317			636.036	0.44784	530.304	0.660618	432.433	0.48619	603.021	0.584819			291.171	0.457956	321.171	0.456193	311.024	0.445827	346.512	0.456552			790.659	1.07967	834.293	1.02508	1057.05	1.12654	811.146	0.91235
1148.5	205.86	0.314108	247.82	0.328169	271.861	0.330407	200.45	0.159191			619.607	0.436272	520.848	0.648839	433.967	0.487914	576.062	0.558673			296.854	0.466895	324	0.460212	324.707	0.46544	339.146	0.446847			792.927	1.08276	852.902	1.04795	1047.93	1.11682	808.707	0.909607
1150.98	201.02	0.306723	262.1	0.347079	278.5	0.338476	209.7	0.166537			628.661	0.442647	548.217	0.682933	443.733	0.498894	591.438	0.573585			288.049	0.453046	315.171	0.447671	316.537	0.453729	335.293	0.44177			790.61	1.0796	842.317	1.03494	1072.05	1.14252	805.195	0.905657
1153.47	213.62	0.325948	248.5	0.329069	264.583	0.321562	207.9	0.165107			620.25	0.436724	527.565	0.657206	433.433	0.487314	586.896	0.56918			292.756	0.460449	320.878	0.455777	307.878	0.441317	340.683	0.448872			825.293	1.12696	843.488	1.03638	1095.22	1.16722	836.951	0.941375
1155.95	208.78	0.318563	254	0.336353	248.528	0.302049	217.85	0.173009			617.179	0.434562	535.478	0.667064	444.4	0.499644	585.562	0.567887			295.024	0.464016	315.756	0.448502	303.22	0.434641	336.488	0.443345			817.024	1.11567	819.951	1.00746	1024.05	1.09137	807.902	0.908702
1158.44	215.76	0.329214	252.38	0.334207	267.111	0.324634	215.483	0.171129			630.911	0.444231	540.37	0.673158	438.433	0.492935	569.875	0.552673			294.415	0.463059	317.171	0.450512	316.317	0.453414	347.049	0.45726			781.732	1.06748	834.902	1.02583	1052.78	1.12199	854.098	0.960661
1160.93	207.9	0.317221	256.14	0.339186	262.361	0.318861	211.683	0.168111			623	0.438661	527.717	0.657395	421.633	0.474047	575.083	0.557724			291.293	0.458148	319.878	0.454357	310.39	0.444918	349.585	0.460601			802.585	1.09595	818.073	1.00515	1078.49	1.14939	850.512	0.956628
1163.41	207.9	0.317221	260.76	0.345304	261.889	0.318288	223.417	0.17743			601.518	0.423535	523.457	0.652089	440.533	0.495296	593.833	0.575908			290.073	0.45623	318.22	0.452002	293.659	0.420936	348.341	0.458962			838.707	1.14528	818.951	1.00623	1066.76	1.13688	843.707	0.948974
1165.9	202.16	0.308462	278.12	0.368293	247.944	0.30134	224.383	0.178197			602.464	0.424201	533.696	0.664844	432.6	0.486377	598	0.579949			287.439	0.452087	315.756	0.448502	300.927	0.431354	343.659	0.452793			826.439	1.12853	805.585	0.989811	1068.17	1.13839	864.878	0.972786
1168.38	210.94	0.321859	264.66	0.350469	248.361	0.301846	219.217	0.174095			632.875	0.445614	535.065	0.666549	435.567	0.489713	599.438	0.581344			288.537	0.453814	311.366	0.442266	299.683	0.429571	326.537	0.430234			799.293	1.09146	818.854	1.00611	1043.76	1.11237	838.61	0.943241
1170.87	215.4	0.328664	261.98	0.34692	268.917	0.326829	221.283	0.175735			608.25	0.428275	522.283	0.650626	438.2	0.492673	622.604	0.60381			291.561	0.45857	311.488	0.442439	315.024	0.451561	329.78	0.434506			790.317	1.0792	815.756	1.00231	1040.12	1.1085	850.415	0.956519
1173.36	231.14	0.352681	270.06	0.35762	240.028	0.291719	225.75	0.179283			622.339	0.438195	515.739	0.642474	428.8	0.482105	599.625	0.581525			292.439	0.459951	305.049	0.433293	321.561	0.460931	344.756	0.454238			804.073	1.09798	828.146	1.01753	1063.1	1.13298	840.366	0.945216
1175.84	225.3	0.34377	257.08	0.340431	226.639	0.275446	224.233	0.178078			611.339	0.43045	515.674	0.642393	448.467	0.504217	610.438	0.592012			292.707	0.460372	304.927	0.43312	325.024	0.465895	331.634	0.436949			809.683	1.10565	832.537	1.02293	1056.71	1.12617	852.537	0.958906
1178.33	222.48	0.339467	268.98	0.356189	230.556	0.280207	224.717	0.178463			582.089	0.409855	515.022	0.641581	439.467	0.494098	620.396	0.601669			288.317	0.453468	310.585	0.441157	307.049	0.440129	329.293	0.433865			799.488	1.09172	854.659	1.05011	1028.05	1.09563	849.098	0.955037
1180.81	221.44	0.33788	260.44	0.344881	237.361	0.288477	220.967	0.175484			581.982	0.40978	521.391	0.649515	407.733	0.458419	602.958	0.584757			293.683	0.461907	321.61	0.456817	307.171	0.440304	337.756	0.445015			804.195	1.09815	849.219	1.04342	1065.88	1.13595	839.537	0.944284
1183.3	223.44	0.340932	262.02	0.346973	244.528	0.297188	223.7	0.177655			592.286	0.417035	529.087	0.659102	429.733	0.483154	620.542	0.601811			284.683	0.447752	311.854	0.442959	299.171	0.428837	334.366	0.440549			799.195	1.09132	852.659	1.04765	1045.12	1.11383	848.171	0.953995
1185.79	214.54	0.327352	263.94	0.349515	238.611	0.289997	226.217	0.179654			620.679	0.437026	526.261	0.655582	442.167	0.497134	616.979	0.598355			287.439	0.452087	323.439	0.459415	301.293	0.431878	335.317	0.441802			827.756	1.13032	846.244	1.03977	1086.85	1.1583	843.024	0.948206
1188.27	218.88	0.333974	287.64	0.380899	230.917	0.280646	222.35	0.176583			610.25	0.429683	522.348	0.650707	439.067	0.493648	607.729	0.589384			295.732	0.46513	309.415	0.439495	304.22	0.436074	340.293	0.448358			818.561	1.11777	864.634	1.06236	1100.95	1.17333	839.122	0.943817
1190.76	217.56	0.33196	270.96	0.358811	237.361	0.288477	227.75	0.180871			603.536	0.424956	515.087	0.641662	434.833	0.488888	602.188	0.584011			287	0.451396	317.098	0.450408	304.561	0.436563	336.22	0.442992			833.683	1.13842	839.951	1.03204	1131.76	1.20616	852.805	0.959207
1193.24	226.4	0.345448	275.92	0.36538	242.25	0.294419	228.4	0.181387			618.964	0.435819	519.457	0.647106	428.533	0.481805	598.729	0.580656			296.341	0.466088	306.073	0.434748	306.024	0.43866	334.927	0.441288			814.878	1.11274	826.195	1.01513	1099.07	1.17132	840.293	0.945134
1195.73	222.12	0.338918	265.96	0.35219	233.5	0.283785	227.55	0.180712			585.518	0.412269	524.739	0.653686	432.633	0.486414	608.458	0.590091			284.829	0.447982	312.878	0.444414	300.488	0.430724	336.512	0.443376			801.024	1.09382	847.512	1.04133	1106.19	1.17891	857.317	0.964282
1198.21	227.12	0.346547	281.58	0.372875	245.361	0.2982	222.667	0.176835			583.768	0.411037	518.13	0.645453	428.733	0.48203	603.521	0.585303			295.878	0.46536	302.366	0.429483	305.951	0.438555	334.146	0.440259			844.146	1.15271	842.415	1.03506	1138.54	1.21338	848.049	0.953858
1200.7	222.72	0.339833	274.06	0.362916	245.417	0.298268	224.533	0.178316			592.589	0.417248	514.826	0.641337	418.933	0.471011	595.75	0.577767			285.537	0.449095	304.268	0.432184	297.829	0.426913	334.951	0.44132			808.781	1.10441	842.659	1.03536	1090.15	1.16181	856.585	0.963459
1203.19	214.8	0.327749	280.04	0.370835	235.583	0.286317	225.9	0.179402			574.429	0.404461	518.609	0.646049	429.533	0.482929	592.917	0.57502			286.585	0.450744	312.122	0.44334	294.317	0.421879	324.488	0.427534			813.61	1.11101	827	1.01612	1075.83	1.14655	858.049	0.965105
1205.67	215.26	0.328451	286.12	0.378887	236.167	0.287026	229.517	0.182275			583.357	0.410748	511.348	0.637004	436.667	0.49095	598.688	0.580616			287.585	0.452316	294.39	0.418153	301.683	0.432437	328.171	0.432387			835.585	1.14102	862.585	1.05985	1065.78	1.13584	836.878	0.941293
1208.16	223.78	0.341451	282.34	0.373881	227.306	0.276257	227.483	0.180659			561.839	0.395597	514.261	0.640633	433.367	0.48724	599.708	0.581606			290.927	0.457573	303.902	0.431664	312.756	0.44831	323	0.425573			820.683	1.12067	841.561	1.03401	1078.1	1.14897	848.951	0.954872
1210.64	227.88	0.347707	272.2	0.360453	231.611	0.281489	232.717	0.184816			571.911	0.402688	511.696	0.637438	427.4	0.480531	590.5	0.572675			296.024	0.465589	301.512	0.428269	297.927	0.427053	332.512	0.438106			819.463	1.119	839.585	1.03159	1111	1.18403	836.512	0.940881
1213.13	234.04	0.357106	286.96	0.379999	248.889	0.302488	224.017	0.177907			567.804	0.399797	521.326	0.649434	433.3	0.487164	602.229	0.58405			300.049	0.47192	304.878	0.433051	304.098	0.435899	331.366	0.436596			832.927	1.13739	852.463	1.04741	1019.49	1.08651	830.634	0.93427
1215.62	230.96	0.352406	278.18	0.368372	254.472	0.309273	231.05	0.183492			579.214	0.407831	530.283	0.660592	420.4	0.472661	592.542	0.574656			295.659	0.465015	306.171	0.434887	309.732	0.443975	324.22	0.427181			833.244	1.13782	848.024	1.04195	1060.49	1.1302	848.537	0.954406
1218.1	230.44	0.351613	290.24	0.384342	235.694	0.286451	225.683	0.17923			561.036	0.395031	521	0.649028	424.067	0.476784	586.396	0.568695			308.561	0.485308	298.439	0.423905	309.463	0.443589	321.073	0.423034			860.902	1.17559	840.732	1.033	1067.54	1.13771	836.073	0.940387
1220.59	236.2	0.360402	290.94	0.385269	227.75	0.276797	222.683	0.176847			569.5	0.400991	524.13	0.652927	410.2	0.461193	595.458	0.577484			304.415	0.478787	301.122	0.427716	314.829	0.451281	323.341	0.426023			823.829	1.12496	833.756	1.02442	1105.1	1.17774	848.244	0.954077
1223.07	233.44	0.35619	287.3	0.380449	232.722	0.282839	233.633	0.185543			579.196	0.407818	526.5	0.655879	430.6	0.484129	604.292	0.586051			311.585	0.490064	308.073	0.437589	293.049	0.420061	328.024	0.432193			834.902	1.14008	842.537	1.03521	1131.02	1.20538	854.195	0.96077
1225.56	237.62	0.362568	293.92	0.389216	240.389	0.292158	221.2	0.175669			575.446	0.405177	518.63	0.646075	425.2	0.478057	596.854	0.578838			305.317	0.480205	304.268	0.432184	295.878	0.424116	329.829	0.434571			832.854	1.13729	840.683	1.03293	1091.95	1.16373	836.463	0.940826
1228.05	229.84	0.350697	275.62	0.364982	241.972	0.294081	226.567	0.179932			589.768	0.415262	517.109	0.644181	425.433	0.478319	584.854	0.5672			303.78	0.477788	306.463	0.435302	305	0.437192	332.073	0.437528			838.537	1.14505	841.049	1.03338	1117.1	1.19053	846.171	0.951745
1230.53	239.34	0.365193	292.18	0.386911	257.028	0.31238	226.333	0.179746			566.429	0.398829	515	0.641553	426.533	0.479556	583.583	0.565967			304.927	0.479592	300.927	0.427439	300.927	0.431354	336.634	0.443537			821.488	1.12177	825.707	1.01453	1048.59	1.11752	838.244	0.942829
1233.02	246.18	0.375629	301.82	0.399677	257.139	0.312515	223.867	0.177788			552.929	0.389323	515.087	0.641662	443.167	0.498258	588.083	0.570331			308.61	0.485385	296.415	0.42103	311.073	0.445897	314.951	0.414968			819.756	1.1194	815.146	1.00156	1048.05	1.11695	840.683	0.945573
1235.5	237.12	0.361805	287.02	0.380078	258.722	0.314439	233.233	0.185226			538.179	0.378937	529.326	0.6594	430.067	0.483529	583.771	0.56615			303.146	0.476791	294.707	0.418604	300.878	0.431283	321.659	0.423807			838.976	1.14565	814.171	1.00036	1077.49	1.14832	836.829	0.941238
1237.99	248.64	0.379383	287.14	0.380237	251.472	0.305627	234.217	0.186007			542.786	0.382181	516.391	0.643286	430.933	0.484503	580.958	0.563422			312.244	0.4911	308.902	0.438766	320.927	0.460022	339.707	0.447586			824.683	1.12613	840.463	1.03266	1077.51	1.14835	842.683	0.947822
1240.48	236.7	0.361165	316.06	0.418534	254	0.3087	227.567	0.180726			546.375	0.384708	519.304	0.646915	412.6	0.463891	589.958	0.57215			305.488	0.480474	297.683	0.422831	313.366	0.449184	346.22	0.456167			850.732	1.1617	827.512	1.01675	1082.44	1.1536	859.415	0.966642
1242.96	237.84	0.362904	285.78	0.378436	266.25	0.323588	223.083	0.177165			545.429	0.384042	512.609	0.638575	430.2	0.483679	580.708	0.563179			306.927	0.482738	295.244	0.419366	306.732	0.439675	329.122	0.43364			820.268	1.1201	825.829	1.01468	1105.9	1.1786	861	0.968424
1245.45	232.7	0.355061	291.42	0.385905	258.222	0.313831	240.583	0.191063			535.946	0.377365	505.717	0.629989	419.367	0.471499	585.75	0.568069			304.585	0.479054	295.951	0.420371	307.829	0.441247	323.39	0.426087			820.756	1.12077	844.659	1.03782	1094.56	1.16652	841.439	0.946423
1247.93	232.82	0.355244	277.56	0.367551	268.972	0.326896	228.717	0.181639			541.518	0.381288	504.783	0.628826	412	0.463216	576.229	0.558835			305.146	0.479936	304.927	0.43312	292.537	0.419327	328.488	0.432804			806.561	1.10138	832.927	1.02341	1082.49	1.15365	851.781	0.958055
1250.42	245.84	0.375111	288.3	0.381773	270.778	0.329091	225.583	0.17915			539.804	0.380082	506.348	0.630775	411.867	0.463067	594.646	0.576696			304.024	0.478172	294.341	0.418084	299	0.428591	323.707	0.426505			833	1.13749	827.171	1.01633	1106.19	1.17891	834.39	0.938494
1252.9	241.8	0.368946	273.08	0.361619	266.833	0.324296	228.767	0.181679			525.643	0.370111	510.826	0.636354	431.5	0.485141	598.146	0.580091			307.244	0.483236	287.659	0.408593	309.098	0.443066	330.732	0.435761			837.049	1.14301	858.659	1.05502	1067.83	1.13803	848.244	0.954077
1255.39	246.1	0.375507	287.06	0.380131	275.694	0.335066	240.283	0.190825			521.75	0.36737	506.087	0.63045	429.333	0.482704	578.312	0.560855			305.707	0.480819	289.171	0.41074	308.805	0.442646	324.878	0.428048			892.488	1.21872	835.683	1.02679	1065.9	1.13597	859.415	0.966642
1257.88	250.5	0.382221	282.1	0.373563	280.75	0.34121	235.783	0.187251			507.161	0.357097	491.978	0.612874	407.867	0.45857	582.021	0.564452			314.683	0.494936	300.439	0.426745	322.902	0.462853	338.293	0.445723			855.024	1.16756	822.732	1.01088	1061.12	1.13088	839.781	0.944558
1260.36	243.2	0.371082	280.62	0.371603	256.139	0.311299	233.35	0.185319			534.821	0.376573	492.826	0.613931	424.833	0.477645	585.812	0.568129			307.585	0.483773	314.341	0.446492	315.049	0.451596	331.268	0.436467			823.219	1.12413	819.951	1.00746	1066.98	1.13712	841.854	0.94689
1262.85	243.1	0.37093	281.5	0.372769	277.556	0.337329	225.833	0.179349			536.411	0.377693	493.478	0.614743	414.233	0.465727	581.125	0.563583			305.268	0.480128	307.902	0.437346	309.756	0.444009	322.049	0.42432			835.317	1.14065	809.463	0.994575	1063.76	1.13369	824.293	0.927138
1265.34	248.14	0.37862	290.1	0.384157	279.472	0.339657	223.45	0.177456			540.232	0.380383	502.261	0.625684	425.567	0.47847	578.333	0.560876			300.756	0.473032	307.902	0.437346	309.61	0.4438	312.488	0.411723			829.219	1.13232	836.756	1.02811	1075.37	1.14606	838.976	0.943653
1267.82	249.96	0.381397	291.22	0.38564	287.972	0.349988	231.617	0.183942			534.161	0.376108	490.5	0.611033	430.033	0.483491	592.729	0.574837			316.61	0.497967	316.61	0.449715	312.537	0.447996	310.146	0.408637			849.244	1.15967	841.073	1.03341	1092.95	1.1648	841.634	0.946642
1270.31	257.72	0.393238	304.64	0.403411	276.667	0.336248	231.133	0.183558			535.125	0.376787	495.457	0.617208	415.033	0.466626	577.708	0.56027			302.927	0.476446	311.244	0.442093	314.756	0.451176	316.927	0.417572			848.902	1.1592	820.244	1.00782	1062.37	1.1322	843.463	0.948699
1272.79	253.38	0.386615	290.68	0.384925	268.583	0.326423	220.817	0.175365			535.696	0.377189	496.413	0.618399	427.733	0.480905	576.396	0.558997			304.39	0.478747	315.61	0.448294	311.512	0.446526	314.756	0.414711			845.61	1.1547	816.781	1.00357	1065.93	1.136	829.341	0.932815
1275.28	253.12	0.386219	283.22	0.375046	278.222	0.338138	231.6	0.183929			526.304	0.370576	494.761	0.616341	424.2	0.476933	582	0.564432			309.78	0.487225	302.146	0.42917	316.829	0.454148	324.707	0.427822			815.122	1.11307	815	1.00138	1073.81	1.14439	854.683	0.961319
1277.77	252.7	0.385578	288.36	0.381853	277.639	0.337429	224.2	0.178052			523.589	0.368664	500.457	0.623437	426.1	0.479069	567.167	0.550047			315.268	0.495856	304.439	0.432427	312.976	0.448625	326	0.429526			831.098	1.13489	800.073	0.983038	1072.37	1.14286	857.244	0.9642
1280.25	251.9	0.384357	291.84	0.386461	277.972	0.337834	232.783	0.184868			546.446	0.384758	496.283	0.618237	414.1	0.465578	570.854	0.553622			310.61	0.48853	307.22	0.436377	308.78	0.44261	325.951	0.429462			843.463	1.15177	795.317	0.977194	1072.24	1.14273	853.341	0.95981
1282.74	260.88	0.398059	280	0.370782	292.278	0.355221	227.25	0.180474			526.964	0.371041	504.804	0.628852	415.733	0.467414	573.229	0.555926			317.39	0.499194	318.902	0.45297	311.146	0.446002	326.902	0.430715			828.317	1.13109	812.415	0.998202	1082.76	1.15393	866.683	0.974816
1285.22	258.62	0.394611	290.26	0.384369	284.056	0.345228	237.117	0.18831			503.911	0.354809	486.609	0.606186	407	0.457595	583.042	0.565443			312.561	0.491599	313.805	0.445731	312.732	0.448275	330.317	0.435214			827.098	1.12943	849.537	1.04381	1042.29	1.11081	866.902	0.975063
1287.71	239	0.364674	289.78	0.383733	275.028	0.334256	228.883	0.181771			522.482	0.367885	502.391	0.625846	409.867	0.460818	587.354	0.569624			312.244	0.4911	311.439	0.44237	317.512	0.455127	320.878	0.422778			838.829	1.14545	815.415	1.00189	1019.95	1.087	840.561	0.945435
1290.19	257.78	0.393329	292.82	0.387759	275.611	0.334965	243.85	0.193657			529.518	0.372839	489.696	0.610031	416.233	0.467976	574.833	0.557481			307.122	0.483044	311.512	0.442474	315.073	0.451631	319.561	0.421042			835	1.14022	816.293	1.00297	1046.15	1.11492	852.927	0.959344
1292.68	269.66	0.411456	288.34	0.381826	294.361	0.357753	239.05	0.189845			524.339	0.369192	483.043	0.601744	416.833	0.46865	563.771	0.546753			307.512	0.483658	303.488	0.431076	313.976	0.450058	317.756	0.418664			831.293	1.13515	804.902	0.988971	1062.27	1.1321	872.463	0.981318
1295.17	252.48	0.385242	277.42	0.367366	272.139	0.330745	236.533	0.187846			525.179	0.369784	487.174	0.60689	414.633	0.466177	571.125	0.553885			307.634	0.48385	311.146	0.441954	325.659	0.466805	319.122	0.420464			818.756	1.11803	795.317	0.977194	1046.59	1.11539	842.219	0.9473
1297.65	259.2	0.395496	272.2	0.360453	295.306	0.358901	232.933	0.184987			526.732	0.370877	490.413	0.610925	408.333	0.459094	568.333	0.551178			302.415	0.475641	312	0.443167	322.073	0.461665	318.61	0.419789			829.439	1.13262	811.317	0.996853	1067.44	1.13761	834.244	0.93833
1300.14	260.84	0.397998	289.68	0.383601	287.5	0.349414	235.55	0.187066			527.196	0.371204	499.174	0.621838	414.233	0.465727	573.167	0.555866			295.39	0.464592	318.366	0.452209	334.098	0.478902	336.902	0.44389			852.634	1.1643	799.683	0.982559	1070.41	1.14078	832.659	0.936547
1302.62	240.04	0.366261	274.78	0.36387	282.889	0.34381	236	0.187423			528.107	0.371846	489.587	0.609896	421.433	0.473822	570.875	0.553643			306.073	0.481394	323.61	0.459658	327.22	0.469043	323.22	0.425863			816.951	1.11557	805.781	0.990051	1048.9	1.11785	831.244	0.934956
1305.11	262.06	0.39986	279.8	0.370518	297.667	0.361771	231.15	0.183571			537.661	0.378573	488.196	0.608163	410.4	0.461418	567.312	0.550187			294.976	0.463941	321.098	0.45609	323.488	0.463693	311.366	0.410245			852.585	1.16423	808.829	0.993796	1056.05	1.12547	838.463	0.943076
1307.6	264.9	0.404193	277.82	0.367896	286.639	0.348368	233.7	0.185597			527.286	0.371268	491.457	0.612225	411.867	0.463067	559.479	0.542591			298.585	0.469617	314.317	0.446458	308.171	0.441737	318.415	0.419532			827.61	1.13013	806.61	0.99107	1058.46	1.12804	832.415	0.936273
1310.08	253.86	0.387348	283.46	0.375364	296.944	0.360892	232.867	0.184935			524.321	0.36918	496.435	0.618426	415.667	0.467339	546.458	0.529963			291.659	0.458724	321.244	0.456297	304.415	0.436353	322.659	0.425124			857.073	1.17036	810.366	0.995685	1059.59	1.12924	825.732	0.928756
1312.57	245.18	0.374104	292.86	0.387812	294.25	0.357618	234.25	0.186033			541.143	0.381024	492.935	0.614066	411.033	0.462129	561.229	0.544288			294.854	0.463749	311.829	0.442924	308	0.441492	340.049	0.448037			842.073	1.14987	816.146	1.00279	1037.93	1.10616	841.024	0.945956
1315.05	245.72	0.374928	284.42	0.376635	310.333	0.377164	235.483	0.187013			527.875	0.371682	498.804	0.621378	418.633	0.470674	558.792	0.541925			294.244	0.46279	311.659	0.442682	317.024	0.454427	304.951	0.401793			833.073	1.13759	831.415	1.02155	1054.71	1.12404	840.878	0.945792
1317.54	257.02	0.392169	292.84	0.387785	293.167	0.356301	229.133	0.18197			528.107	0.371846	497.891	0.62024	420.033	0.472248	552.229	0.53556			297.902	0.468543	302.049	0.429032	315	0.451526	310.293	0.408831			869.683	1.18758	818.537	1.00572	1085.85	1.15724	857.488	0.964474
1320.03	260.84	0.397998	291.04	0.385402	298.389	0.362648	230.15	0.182777			547.536	0.385526	498.174	0.620593	414.567	0.466103	549.208	0.53263			297	0.467124	306.732	0.435684	300.902	0.431318	311.854	0.410888			837.634	1.14381	823.098	1.01133	1032.34	1.1002	832.122	0.935943
1322.51	253.7	0.387104	302.06	0.399995	308.278	0.374667	226.7	0.180037			533.75	0.375819	504	0.62785	398.7	0.448263	543.292	0.526892			289.293	0.455003	307.707	0.437069	298.756	0.428242	300.439	0.395848			839.854	1.14684	818.707	1.00593	1076.46	1.14723	834.951	0.939125
1325	260.9	0.39809	289.02	0.382727	312.806	0.38017	231.167	0.183585			531.911	0.374524	502.826	0.626388	409.633	0.460555	539.208	0.522932			290.951	0.45761	309.634	0.439806	308.39	0.442051	302.732	0.398869			840.659	1.14794	821.439	1.00929	1051.76	1.1209	856.317	0.963157
1327.48	250.42	0.382099	284.52	0.376768	310.611	0.377502	236.517	0.187834			531.661	0.374348	494.413	0.615908	429	0.48233	539.812	0.523518			289.244	0.454926	314.878	0.447255	292.951	0.419921	312.927	0.412302			836.219	1.14188	806.634	0.991099	1044.98	1.11367	821.878	0.924421
1329.97	248.66	0.379413	286.16	0.37894	303.778	0.369198	236.3	0.187661			530.661	0.373644	480.609	0.598711	422.433	0.474946	543.708	0.527296			296.171	0.46582	317.195	0.450546	291.439	0.417753	317.707	0.4186			839.659	1.14658	793.61	0.975097	1036.81	1.10496	862.561	0.97018
1332.45	267.36	0.407947	282.72	0.374384	303.889	0.369333	231.2	0.183611			506.839	0.356871	471.391	0.587228	423.933	0.476633	537.958	0.521719			294.341	0.462942	318.878	0.452936	301.049	0.431529	320.805	0.422681			831.171	1.13499	818.146	1.00524	1050.85	1.11993	841.61	0.946615
1334.94	257.54	0.392963	284.16	0.376291	322.028	0.391378	234.433	0.186179			532.536	0.374964	476.478	0.593565	405.833	0.456283	556.5	0.539702			293.61	0.461793	318.366	0.452209	304.829	0.436947	317.659	0.418536			829.219	1.13232	805.366	0.989541	1054.54	1.12386	850.512	0.956628
1337.43	246.16	0.375599	277.2	0.367075	301.389	0.366294	233.917	0.185769			534.321	0.376221	483.174	0.601907	417.467	0.469363	548.354	0.531802			290.341	0.456651	319.561	0.453906	291.22	0.41744	320.634	0.422456			844.39	1.15304	827.219	1.01639	1033.78	1.10174	842.171	0.947246
1339.91	267.8	0.408618	276.46	0.366095	295.833	0.359542	227.1	0.180355			537.375	0.378371	477.891	0.595326	402.2	0.452198	564.5	0.54746			293.488	0.461601	319.561	0.453906	297.415	0.42632	323.463	0.426183			841.805	1.14951	826.976	1.01609	1057.05	1.12654	841.488	0.946478
1342.4	278.98	0.425677	297.32	0.393718	297.139	0.361129	223.95	0.177853			546.446	0.384758	479.935	0.597872	418.733	0.470786	567.958	0.550814			290.927	0.457573	310.098	0.440465	302.732	0.433941	327.122	0.431004			874.537	1.19421	840.537	1.03276	1071.73	1.14219	850.61	0.956738
1344.88	261.66	0.399249	287.58	0.38082	297.194	0.361196	226.35	0.179759			545.304	0.383954	478.413	0.595976	412.1	0.463329	556.062	0.539277			295.561	0.464861	307.463	0.436722	313.171	0.448904	337.22	0.444309			829.537	1.13276	820.195	1.00776	1051.34	1.12045	834.829	0.938988
1347.37	273.96	0.418017	298.8	0.395678	313.611	0.381148	221.333	0.175775			544.268	0.383225	486.696	0.606294	418.067	0.470038	549.771	0.533176			295.317	0.464477	314.195	0.446285	300.683	0.431004	338.707	0.446268			845.39	1.1544	803.659	0.987444	1055.44	1.12482	838.902	0.943569
1349.86	253.56	0.38689	280.32	0.371206	319.667	0.388508	222.317	0.176557			538.089	0.378874	492.674	0.613741	401.733	0.451673	556.542	0.539743			292.756	0.460449	310.683	0.441296	303.39	0.434884	355.024	0.467767			843.39	1.15167	832.805	1.02326	1071.73	1.14219	834.39	0.938494
1352.34	268.52	0.409717	289.18	0.382939	299.389	0.363863	226.667	0.180011			537.393	0.378384	505.348	0.62953	410	0.460968	561.5	0.544551			292.415	0.459913	312.488	0.44386	311.268	0.446177	353.024	0.465132			833.634	1.13835	833.781	1.02445	1077.1	1.1479	844.732	0.950127
1354.83	253.26	0.386432	284.08	0.376185	288.083	0.350123	226.6	0.179958			540.089	0.380282	496.043	0.617938	419.367	0.471499	544.25	0.527822			294.098	0.46256	307.341	0.436549	321.683	0.461106	341.634	0.450125			851.341	1.16253	844.902	1.03812	1046.32	1.1151	824.781	0.927686
1357.31	246.5	0.376118	283.32	0.375179	294.944	0.358461	233.85	0.185716			531.839	0.374473	490.87	0.611494	415.233	0.466851	550.021	0.533418			306.073	0.481394	310.317	0.440776	331.463	0.475124	356.22	0.469343			849.829	1.16047	828.561	1.01804	1087.24	1.15872	817.707	0.91973
1359.8	252.44	0.385181	290.96	0.385296	290.611	0.353195	236.883	0.188124			527.554	0.371456	497.304	0.619509	410.6	0.461642	542.458	0.526084			297.317	0.467623	303.341	0.430867	315.39	0.452085	375.707	0.495018			815.634	1.11377	827.439	1.01666	1100.81	1.17317	827.781	0.931061
1362.29	264.98	0.404315	287.44	0.380635	279.694	0.339927	229.483	0.182248			522.518	0.36791	497.109	0.619266	413.533	0.46494	561.417	0.54447			288.902	0.454388	316.927	0.450165	317.61	0.455267	361.488	0.476284			848.39	1.1585	845.976	1.03944	1083.83	1.15508	829.902	0.933446
1364.77	255.18	0.389362	305.7	0.404815	288.444	0.350561	233	0.185041			537.625	0.378547	501.37	0.624574	405.467	0.455871	542.5	0.526124			291.195	0.457994	315.293	0.447844	320.415	0.459288	378.415	0.498586			861.415	1.17629	826.781	1.01585	1067.44	1.13761	856.927	0.963843
1367.26	259.7	0.396259	280.44	0.371365	290.056	0.352521	229.417	0.182195			553.821	0.389951	493.174	0.614364	399.967	0.449688	545.792	0.529317			287.585	0.452316	317.927	0.451585	316.659	0.453904	363.073	0.478372			835.561	1.14098	818.585	1.00578	1063.32	1.13322	873.171	0.982114
1369.74	250.06	0.38155	295.64	0.391493	292.556	0.355559	231.933	0.184193			537.357	0.378359	495.63	0.617424	410.867	0.461943	555.083	0.538328			293.976	0.462368	314.073	0.446111	320.707	0.459707	350.195	0.461405			842.171	1.15001	831.024	1.02107	1075.34	1.14603	825.537	0.928537
1372.23	252.9	0.385883	287.48	0.380688	298.444	0.362715	234.6	0.186311			540.857	0.380823	493.261	0.614472	405.233	0.455608	559.354	0.54247			293.707	0.461945	306.146	0.434852	326.854	0.468518	361.854	0.476766			832.512	1.13682	805.268	0.989421	1103.19	1.17572	854.366	0.960963
1374.72	251.12	0.383167	291.78	0.386382	311.778	0.37892	235.383	0.186933			553.054	0.389411	495.196	0.616883	403.1	0.45321	538.854	0.522588			294.756	0.463595	313.829	0.445765	323.927	0.464322	357.146	0.470563			877.049	1.19764	780.341	0.958794	1087.95	1.15947	846.341	0.951936
1377.2	257.88	0.393482	281.68	0.373007	308.472	0.374902	230.183	0.182803			541.607	0.381351	491.217	0.611926	418.533	0.470562	539.104	0.522831			289.463	0.45527	306.854	0.435857	316.927	0.454288	362.78	0.477986			839.707	1.14664	772.268	0.948874	1073.95	1.14455	860.341	0.967683
1379.69	251.32	0.383472	289.72	0.383654	292.833	0.355896	231.55	0.183889			560.661	0.394767	499.217	0.621892	412.5	0.463779	538.438	0.522185			296.122	0.465743	304.341	0.432288	319.049	0.45733	360.488	0.474966			845.781	1.15494	802.61	0.986155	1048.88	1.11783	859.683	0.966943
1382.17	267.16	0.407641	273.52	0.362201	289.722	0.352115	234.867	0.186523			563.518	0.396779	484.022	0.602963	408.267	0.459019	542.75	0.526367			294.463	0.463134	305.732	0.434264	323.805	0.464147	363.902	0.479464			822.098	1.1226	785.537	0.965178	1042.05	1.11055	850.854	0.957013
1384.66	254.38	0.388141	283.42	0.375311	304.639	0.370244	230.1	0.182738			556.661	0.391951	486.935	0.606592	418.933	0.471011	558.583	0.541722			301.171	0.473685	302.024	0.428997	319.195	0.457539	370.39	0.488013			819.585	1.11917	803.927	0.987773	1047.19	1.11604	832.707	0.936601
1387.14	249.6	0.380848	285.5	0.378066	302.028	0.367071	237.383	0.188521			565.768	0.398363	493.065	0.614228	413.667	0.465091	554.875	0.538126			289.976	0.456077	309.317	0.439356	325.512	0.466594	369.805	0.487242			824	1.1252	788.317	0.968594	1015.39	1.08214	812.805	0.914216
1389.63	245.68	0.374866	278.4	0.368664	298.611	0.362918	232.917	0.184975			563.357	0.396665	482.109	0.60058	405.367	0.455759	539.521	0.523235			291.732	0.458839	301.829	0.42872	329.537	0.472364	367.683	0.484446			819.122	1.11853	802.854	0.986455	1057.56	1.12708	827.488	0.930731
1392.12	256.94	0.392047	281.88	0.373272	310.972	0.377941	231.433	0.183796			572.929	0.403405	476.783	0.593945	409.667	0.460593	533.125	0.517032			297.902	0.468543	311.195	0.442023	325.098	0.466001	357.463	0.470981			861.268	1.17609	779.39	0.957625	1022.85	1.09009	809.049	0.909992
1394.6	258.76	0.394824	279.96	0.370729	294.528	0.357956	219.583	0.174385			573.679	0.403933	482.891	0.601554	413.2	0.464566	531.833	0.515779			294.951	0.463902	315.22	0.44774	330.561	0.473832	357.22	0.47066			833.902	1.13872	745.683	0.91621	1032.05	1.09989	810.707	0.911857
1397.09	240.26	0.366596	283.42	0.375311	292.75	0.355795	222.433	0.176649			571.375	0.402311	479.609	0.597466	424.633	0.47742	539.042	0.522771			297.78	0.468351	306.927	0.435961	328.024	0.470195	353.756	0.466096			858.219	1.17192	724.122	0.889718	1040.93	1.10936	820.415	0.922776
1399.58	257	0.392139	276.16	0.365697	300.528	0.365248	233.717	0.18561			571	0.402047	485.674	0.605021	419.767	0.471949	530.25	0.514244			295.073	0.464094	305.854	0.434437	330.098	0.473168	357.439	0.470949			837.415	1.14351	746.976	0.917798	1012.85	1.07944	808.707	0.909607
1402.06	248.9	0.37978	290.46	0.384634	303.583	0.368961	230.367	0.18295			578.911	0.407617	480.913	0.59909	411.633	0.462804	529.104	0.513133			287.463	0.452124	307.537	0.436827	324.244	0.464777	370.829	0.488591			831.951	1.13605	769.219	0.945128	1026.9	1.09441	816.683	0.918578
1404.55	256.56	0.391468	267.32	0.353991	309.639	0.376321	232.35	0.184524			567.786	0.399784	481.652	0.600011	410	0.460968	519.083	0.503414			291.902	0.459106	311.39	0.4423	318.854	0.457051	358.39	0.472202			863.951	1.17975	808.488	0.993377	971.024	1.03486	819.219	0.921431
1407.03	251.56	0.383838	278.48	0.36877	307.25	0.373417	234.033	0.185861			558.143	0.392994	481.043	0.599252	413.267	0.464641	515.375	0.499818			289.78	0.455769	315.195	0.447705	327.829	0.469915	370.39	0.488013			834.561	1.13962	737.659	0.906351	1004.51	1.07055	807.61	0.908373
1409.52	247.32	0.377369	278.08	0.36824	293.75	0.35701	235.933	0.18737			568.536	0.400312	466.63	0.581297	402.667	0.452723	529.812	0.513819			290.659	0.457151	318.561	0.452486	322.585	0.462399	370.171	0.487724			865.61	1.18202	735.415	0.903594	1011.49	1.07798	809.244	0.910211
1412.01	248.68	0.379444	284.48	0.376715	314.444	0.382161	245.583	0.195034			561.768	0.395547	476.348	0.593403	432.267	0.486003	515.646	0.500081			291.488	0.458455	302.927	0.430279	325.293	0.46628	373.683	0.492352			852.098	1.16356	700.976	0.861279	1001.76	1.06761	820.732	0.923132
1414.49	246.48	0.376087	280.8	0.371842	332.583	0.404206	232.967	0.185014			573.857	0.404059	475.717	0.592617	418.867	0.470937	519.104	0.503435			288.024	0.453007	305.707	0.434228	315.488	0.452226	369.512	0.486856			851.415	1.16263	700.073	0.860169	1016.34	1.08315	817.439	0.919428
1416.98	256.9	0.391986	287.6	0.380846	300.833	0.365618	231.75	0.184048			571.786	0.4026	486.217	0.605697	432.1	0.485815	522.479	0.506708			295.756	0.465168	312.366	0.443687	326.293	0.467714	382.854	0.504435			860.61	1.17519	714.902	0.87839	1010.39	1.07681	813.976	0.915533
1419.46	253.68	0.387073	277.32	0.367233	306.639	0.372675	225.417	0.179018			585.071	0.411955	488.022	0.607946	425.033	0.47787	526.958	0.511052			297.439	0.467815	307.78	0.437173	326.585	0.468132	363.976	0.479562			842.439	1.15037	746.829	0.917618	1023.93	1.09124	833.512	0.937507
1421.95	248.72	0.379505	289.1	0.382833	302.472	0.36761	230.8	0.183293			565.339	0.398061	476.957	0.594162	420.567	0.472848	515.729	0.500161			295.098	0.464133	311.902	0.443028	330.244	0.473377	363.195	0.478533			850.951	1.162	761.878	0.936108	1023.78	1.09108	816.341	0.918193
1424.43	250.7	0.382526	287.86	0.381191	295.25	0.358833	227.967	0.181044			533.661	0.375756	482.696	0.601311	413.333	0.464715	512.854	0.497373			296.024	0.465589	301.268	0.427923	322.537	0.46233	372.756	0.49113			829.049	1.13209	835.976	1.02715	1021.9	1.08908	812.854	0.914271
1426.92	253.12	0.386219	279.68	0.370359	316.861	0.385098	228.567	0.18152			552.946	0.389335	474.804	0.59148	407.833	0.458531	519.188	0.503516			291.463	0.458416	299.293	0.425118	323.61	0.463868	368.512	0.485538			858.585	1.17242	965.098	1.1858	998.415	1.06405	827.537	0.930786
1429.41	249.7	0.381	286.3	0.379125	312.583	0.379899	218.3	0.173366			557.536	0.392567	480.761	0.598901	411.5	0.462654	519.396	0.503718			293.098	0.460987	307.829	0.437242	330.659	0.473972	359.244	0.473327			864.219	1.18012	900.976	1.10702	1008.07	1.07434	838.195	0.942774
1431.89	259.14	0.395404	288.28	0.381747	329.194	0.400087	228.233	0.181255			540.357	0.380471	484.63	0.603721	419.833	0.472023	494.333	0.479411			291.195	0.457994	298.268	0.423662	334.707	0.479774	358.268	0.472041			867.415	1.18448	859.951	1.05661	1015.71	1.08248	844.317	0.94966
1434.38	237.38	0.362202	276.1	0.365618	304.306	0.369839	227.583	0.180739			553.286	0.389574	477.543	0.594892	434.533	0.488551	496.958	0.481957			289.659	0.455578	304.341	0.432288	320.146	0.458903	358.854	0.472813			838.927	1.14558	812.707	0.998561	1022.9	1.09015	827.024	0.930209
1436.86	253.16	0.38628	291.4	0.385878	328.222	0.398906	224.883	0.178594			558.286	0.393095	474.457	0.591048	415.767	0.467452	493.917	0.479008			286.073	0.449938	305.049	0.433293	322.756	0.462644	357.805	0.471431			845.634	1.15474	814.781	1.00111	1048.41	1.11734	825.341	0.928316
1439.35	249.08	0.380054	297.7	0.394221	317.083	0.385368	234.55	0.186272			544.089	0.383099	490.609	0.611169	420.233	0.472473	487.583	0.472865			297.634	0.468122	303.561	0.43118	319.439	0.457889	377.366	0.497204			834.634	1.13972	797.171	0.979472	1042.15	1.11065	834.463	0.938576
1441.84	240.76	0.367359	304.48	0.403199	306.972	0.373079	235.367	0.18692			550.339	0.387499	491.087	0.611764	408.433	0.459206	492.188	0.477331			292.171	0.459529	297.024	0.421895	321.439	0.460756	374.049	0.492834			900.439	1.22958	798.707	0.98136	1014.66	1.08136	841.024	0.945956
1444.32	250	0.381458	287.88	0.381217	324.111	0.393909	233.083	0.185107			551.982	0.388656	483.478	0.602285	417.133	0.468988	494.271	0.479351			288.829	0.454273	297.317	0.422311	324.951	0.46579	377.976	0.498008			881.659	1.20393	781.293	0.959963	1014.24	1.08092	833.878	0.937918
1446.81	258.52	0.394458	283.6	0.37555	310.5	0.377367	242.367	0.19248			548.018	0.385865	481.5	0.599821	423.567	0.476221	500.292	0.48519			295.61	0.464938	298.61	0.424147	317.805	0.455547	370.024	0.487531			851.585	1.16286	773.268	0.950103	1022.02	1.08921	837.585	0.942088
1449.29	259.48	0.395923	291.02	0.385375	325.333	0.395395	231.883	0.184154			542.589	0.382043	468.63	0.583789	404.367	0.454635	501.208	0.486079			286.366	0.450399	297.024	0.421895	322.805	0.462714	357.732	0.471335			823.976	1.12516	761.049	0.93509	1035	1.10304	841.61	0.946615
1451.78	262.88	0.401111	291.16	0.385561	298.25	0.362479	220.3	0.174955			544.018	0.383049	486.609	0.606186	418.6	0.470637	500.979	0.485857			284.78	0.447905	294.366	0.418119	319.049	0.45733	364.439	0.480172			844.024	1.15254	769.854	0.945908	1001.76	1.06761	837.122	0.941567
1454.27	257.7	0.393207	288.44	0.381959	317.444	0.385807	226.967	0.180249			539.929	0.38017	483	0.60169	405.9	0.456358	498.146	0.483109			284.512	0.447483	298.463	0.423939	326.488	0.467993	376.488	0.496047			837.707	1.14391	741.634	0.911235	1051.88	1.12103	829.146	0.932596
1456.75	268.34	0.409442	276.06	0.365565	310.556	0.377435	234.55	0.186272			533.893	0.37592	491.196	0.6119	411.7	0.462879	498.688	0.483635			288.561	0.453851	309.195	0.439182	326.585	0.468132	385.488	0.507905			841.878	1.14961	746	0.916599	1061.56	1.13135	829.171	0.932624
1459.24	264.76	0.403979	278.88	0.369299	318.139	0.386651	237.75	0.188813			521.839	0.367432	487.348	0.607106	405.467	0.455871	501.167	0.486039			288.073	0.453084	297.439	0.422484	318.22	0.456142	376.293	0.49579			830.927	1.13465	742.146	0.911864	1031.68	1.0995	825.39	0.928371
1461.72	243.4	0.371388	289.3	0.383098	300.389	0.365079	240.45	0.190957			543.589	0.382747	486.087	0.605536	411.233	0.462354	507.729	0.492403			301.537	0.47426	309.268	0.439286	313	0.448659	360.512	0.474998			818.439	1.1176	729.61	0.896461	1019.46	1.08648	841.707	0.946724
1464.21	262.62	0.400714	294.52	0.39001	302.167	0.36724	229.717	0.182433			534.286	0.376196	488.174	0.608135	414.633	0.466177	509.042	0.493676			288.927	0.454427	299.463	0.425359	321.488	0.460826	369.585	0.486952			805.219	1.09955	730.878	0.898019	1038.49	1.10676	846.146	0.951717
1466.69	240.98	0.367695	282.1	0.373563	334.444	0.406468	230.083	0.182724			538.661	0.379277	467.978	0.582977	417.6	0.469513	510.458	0.49505			289.683	0.455616	294.146	0.417807	321.951	0.46149	357	0.470371			826.073	1.12803	727.293	0.893614	1030.95	1.09872	840.756	0.945655
1469.18	245.36	0.374378	283.72	0.375708	343.889	0.417947	235.383	0.186933			535.75	0.377227	473.174	0.589449	405.2	0.455571	494.833	0.479896			290.732	0.457266	297.415	0.42245	322.78	0.462678	359.39	0.47352			815.683	1.11384	751.756	0.923672	1010.93	1.07738	834.61	0.938742
1471.67	254.72	0.38866	284.8	0.377139	307.417	0.37362	241.95	0.192148			552.589	0.389084	464.217	0.578291	416.733	0.468538	498.875	0.483816			293.293	0.461294	303.585	0.431214	315.22	0.451842	358.756	0.472684			794.024	1.08426	775.244	0.952531	1026.93	1.09444	831.317	0.935038
1474.15	252.66	0.385517	289.12	0.382859	306.722	0.372776	229.867	0.182552			525.232	0.369821	474.826	0.591507	423.733	0.476408	492.208	0.47735			288.049	0.453046	301.756	0.428616	319.488	0.457959	364.488	0.480237			798.293	1.09009	767	0.942402	1000	1.06574	834.927	0.939098
1476.64	255.34	0.389606	285.38	0.377907	317.583	0.385976	235.833	0.18729			528.589	0.372185	472.261	0.588312	417.733	0.469662	505.438	0.490181			283.488	0.445873	296.78	0.421548	310.61	0.445233	369.341	0.486631			794.878	1.08543	754.439	0.926968	1014.05	1.08071	829.098	0.932542
1479.12	255.72	0.390186	297.14	0.39348	306	0.371898	219.6	0.174399			523.696	0.36874	472.152	0.588176	417.567	0.469475	486.354	0.471673			283.585	0.446025	299.488	0.425395	302.22	0.433207	357.439	0.470949			796.634	1.08783	757.195	0.930354	1058.44	1.12802	842	0.947054
1481.61	257	0.392139	293.04	0.38805	310.028	0.376794	231.367	0.183744			546.554	0.384834	462.348	0.575963	411.1	0.462205	495.208	0.48026			282.171	0.443801	297.976	0.423247	310.512	0.445093	365.561	0.48165			795.683	1.08653	762.098	0.936379	1032.37	1.10023	806.439	0.907056
1484.1	267.36	0.407947	299.44	0.396525	310.417	0.377266	219.083	0.173988			566.696	0.399016	462.109	0.575665	428.933	0.482254	487.208	0.472501			291.146	0.457917	306.463	0.435302	316.732	0.454009	370.683	0.488399			803.756	1.09755	769.756	0.945788	1021.39	1.08853	848.341	0.954186
1486.58	253.22	0.386371	273.32	0.361937	326.139	0.396374	233	0.185041			562.339	0.395949	461.261	0.574609	421.133	0.473485	501.729	0.486584			299.659	0.471306	298.39	0.423835	325.488	0.46656	361.146	0.475833			783.878	1.07041	760.415	0.934311	999.195	1.06488	845.366	0.95084
1489.07	260.08	0.396838	290.48	0.38466	326.611	0.396948	232.567	0.184697			549.571	0.386959	469.13	0.584412	426.533	0.479556	498.917	0.483857			286.707	0.450935	299.585	0.425532	322.146	0.461769	363.122	0.478437			778.39	1.06291	753.732	0.926099	1026.85	1.09436	843.707	0.948974
1491.55	246.42	0.375996	285	0.377403	321.472	0.390702	231.383	0.183756			541.839	0.381514	475.804	0.592726	413.633	0.465052	503.312	0.488119			291.195	0.457994	298.537	0.424044	319.415	0.457855	360.341	0.474773			784.927	1.07184	753.244	0.9255	1029.56	1.09724	828.439	0.931801
1494.04	254.36	0.388111	275.78	0.365194	318.722	0.38736	235.65	0.187145			542.25	0.381804	466.435	0.581054	421.067	0.473411	508.292	0.492949			297.488	0.467892	289.732	0.411537	329.585	0.472433	355.122	0.467896			785.659	1.07284	757.61	0.930864	1019.9	1.08695	834.634	0.938769
1496.53	252.92	0.385914	274.3	0.363234	327.028	0.397455	229.6	0.18234			553.179	0.389499	476.283	0.593322	414.1	0.465578	493.896	0.478988			286.634	0.450821	301.683	0.428512	317.537	0.455163	361	0.475641			790.829	1.0799	789.415	0.969943	1025.02	1.09241	834.829	0.938988
1499.01	259.16	0.395435	287.72	0.381005	310.278	0.377097	242.95	0.192943			562.839	0.396301	465.717	0.58016	413.933	0.46539	498.792	0.483736			282.439	0.444223	289.78	0.411605	311.073	0.445897	361.512	0.476315			779.39	1.06428	766.878	0.942252	1033.19	1.10112	829.219	0.932678
1501.5	246.86	0.376667	287.18	0.38029	313.861	0.381452	235.867	0.187317			549.125	0.386645	466.217	0.580783	407.267	0.457895	499.042	0.483978			287.122	0.451588	292.341	0.415243	317.39	0.454952	360.146	0.474516			767.341	1.04783	778.634	0.956696	1047.1	1.11593	821.122	0.923571
1503.98	256	0.390613	295.3	0.391043	315.667	0.383647	247.55	0.196596			545.464	0.384067	493.087	0.614256	406.933	0.45752	502.729	0.487554			284.39	0.447291	293.707	0.417183	318.024	0.455861	359.707	0.473937			792.854	1.08267	787.756	0.967904	1047.02	1.11585	829.683	0.9332
1506.47	261.12	0.398425	293.22	0.388289	325.722	0.395867	248.8	0.197588			546.911	0.385086	490.543	0.611087	394.233	0.443241	498.167	0.48313			280.39	0.441	293.561	0.416976	315.561	0.45233	378.024	0.498071			782.317	1.06828	779.732	0.958045	1045.41	1.11414	833.171	0.937123
1508.96	241.74	0.368855	281.06	0.372186	318.75	0.387394	231	0.183452			535.464	0.377026	494.087	0.615501	413.6	0.465015	504.167	0.488948			286.22	0.450169	296.732	0.42148	309.195	0.443205	358.951	0.472941			785.195	1.07221	780.049	0.958435	1048.88	1.11783	830.268	0.933858
1511.44	264.14	0.403033	299.2	0.396207	293.583	0.356807	238.333	0.189276			528.036	0.371796	482.152	0.600634	418.367	0.470375	511.042	0.495616			283.561	0.445987	300.098	0.426261	319.122	0.457435	363	0.478276			761.512	1.03987	778.488	0.956517	1030.51	1.09826	823.341	0.926067
1513.93	249.04	0.379993	276.88	0.366651	302.194	0.367272	241.2	0.191553			535.696	0.377189	495.065	0.61672	419.1	0.471199	506.708	0.491413			282.049	0.443609	294.659	0.418535	311.415	0.446387	362.488	0.477601			753.122	1.02841	777.415	0.955198	1033.15	1.10106	808.049	0.908867
1516.41	258.16	0.393909	289.5	0.383362	308.75	0.37524	236.017	0.187437			536.643	0.377856	492.848	0.613958	407.1	0.457707	512.667	0.497192			293.78	0.46206	300.098	0.426261	314.195	0.450372	369.537	0.486889			766.293	1.0464	815.488	1.00198	1038.24	1.1065	843.195	0.948398
1518.9	246.68	0.376392	281.72	0.37306	321.5	0.390736	233.083	0.185107			564.804	0.397684	502.652	0.626171	413.7	0.465128	505.688	0.490424			287.463	0.452124	297.439	0.422484	309.098	0.443066	375.829	0.495179			780.902	1.06634	840.878	1.03317	1069.17	1.13946	844.195	0.949523
1521.38	248.42	0.379047	285.76	0.37841	324.5	0.394382	236.333	0.187688			550.964	0.387939	485.609	0.60494	410.8	0.461867	507.042	0.491737			295.098	0.464133	282.732	0.401594	312.805	0.44838	352.61	0.464586			775.902	1.05952	825.073	1.01376	1038.78	1.10707	848.341	0.954186
1523.87	268.06	0.409015	282.48	0.374066	313	0.380406	240.367	0.190891			540.786	0.380773	482.413	0.600959	404.5	0.454784	508.708	0.493352			298.78	0.469924	298.463	0.423939	311.878	0.447051	360.439	0.474902			788.61	1.07687	821.902	1.00986	1049.12	1.11809	836.732	0.941129
1526.36	258.22	0.394	295.2	0.390911	296.639	0.360521	237.05	0.188257			552.964	0.389348	491.261	0.611981	420.267	0.472511	511.167	0.495737			297.463	0.467853	290.049	0.411987	320.171	0.458938	351.902	0.463654			775.146	1.05848	807.829	0.992568	1049.54	1.11853	848.146	0.953967
1528.84	268.74	0.410052	280.08	0.370888	317.722	0.386144	240.4	0.190917			552.625	0.389109	497.848	0.620187	426.2	0.479182	502.604	0.487433			295	0.463979	291.878	0.414585	316.488	0.453659	357.537	0.471078			784.927	1.07184	822.171	1.01019	1028.29	1.09589	830.341	0.93394
1531.33	248.42	0.379047	280.18	0.371021	314.611	0.382364	237.483	0.188601			544.214	0.383187	487.543	0.607349	423.2	0.475809	496.958	0.481957			294.195	0.462713	293	0.416179	315.732	0.452575	370.854	0.488624			774.195	1.05719	807.366	0.991999	1027.49	1.09503	851.537	0.957781
1533.82	257.86	0.393451	301.94	0.399836	307.25	0.373417	234.683	0.186377			538.679	0.379289	496.739	0.618805	423.033	0.475621	502	0.486847			296.512	0.466357	287.024	0.407691	307.805	0.441213	371.171	0.489042			771.781	1.05389	814.781	1.00111	1022.17	1.08937	846.098	0.951663
1536.3	260.12	0.3969	281.16	0.372318	315.833	0.383849	237.2	0.188376			531.429	0.374185	482.63	0.601229	428.7	0.481992	501.125	0.485998			301.561	0.474298	289.61	0.411364	312.073	0.447331	364.512	0.480268			774.634	1.05779	811.244	0.996764	1024.02	1.09134	834.317	0.938412
1538.79	247.02	0.376911	291.68	0.386249	315.472	0.38341	234.817	0.186484			542.357	0.381879	498.065	0.620457	423.467	0.476109	515.792	0.500223			303.976	0.478096	288.049	0.409147	303.561	0.435129	349.707	0.460762			782.805	1.06894	807.829	0.992568	1041.71	1.11019	846.951	0.952623
1541.27	249.2	0.380237	290.96	0.385296	303.194	0.368488	246.183	0.19551			544	0.383036	491.13	0.611818	432.033	0.48574	509.708	0.494322			297.39	0.467738	297.146	0.422068	314.829	0.451281	356	0.469053			777.732	1.06202	803.683	0.987474	1054.24	1.12355	861.341	0.968808
1543.76	258.36	0.394214	300.06	0.397346	300.139	0.364775	243.933	0.193723			536.661	0.377869	491.152	0.611845	427.267	0.480381	510.667	0.495252			298.756	0.469886	294.732	0.418639	309.732	0.443975	353.244	0.465422			744.561	1.01672	798.317	0.98088	1073.88	1.14447	839.268	0.943981
1546.24	247.94	0.378315	290.88	0.38519	299	0.363391	250.65	0.199058			542.804	0.382194	499.783	0.622597	423.833	0.47652	504.854	0.489615			296.561	0.466434	297.415	0.42245	301.683	0.432437	347.488	0.457838			792.756	1.08253	795.976	0.978004	1035.39	1.10345	874.39	0.983485
1548.73	245	0.373829	276.58	0.366254	319.222	0.387968	236.317	0.187675			568.589	0.400349	501.543	0.62479	433.567	0.487464	507.417	0.4921			296.049	0.465629	300.537	0.426885	314.512	0.450827	353.732	0.466065			783.634	1.07007	789.244	0.969733	1016.02	1.08282	871.244	0.979947
1551.22	255.2	0.389392	293.18	0.388236	311.75	0.378886	232.517	0.184657			543.482	0.382671	510.565	0.636029	434.8	0.488851	495.5	0.480543			305.146	0.479936	294.098	0.417739	309.951	0.444289	347.561	0.457934			762.805	1.04163	798.707	0.98136	1040.29	1.10868	857.805	0.964831
1553.7	255.16	0.389331	279.66	0.370332	295.5	0.359137	233.883	0.185742			546.054	0.384482	495.826	0.617668	427.2	0.480306	495	0.480058			303.146	0.476791	299.415	0.425291	312.122	0.447401	356.024	0.469085			814.317	1.11197	802.756	0.986335	1093.83	1.16574	853.39	0.959865
1556.19	251.2	0.383289	297.96	0.394565	306	0.371898	236.55	0.18786			534.5	0.376347	493.196	0.614391	424.467	0.477233	502.854	0.487675			303.317	0.47706	301.659	0.428478	314.439	0.450722	356.512	0.469728			797.317	1.08876	803.659	0.987444	1039.95	1.10832	867.366	0.975585
1558.67	255.4	0.389698	290.76	0.385031	314.639	0.382398	238.1	0.189091			534.839	0.376586	500.717	0.623761	422.1	0.474572	495.625	0.480664			296.878	0.466932	311	0.441746	312.122	0.447401	360.439	0.474902			816.439	1.11487	799.634	0.982499	1054.1	1.12339	875.707	0.984966
1561.16	251.68	0.384021	309.12	0.409344	305.944	0.37183	234.783	0.186457			551.411	0.388254	493.13	0.614309	418.7	0.470749	511.333	0.495898			294.854	0.463749	307.341	0.436549	312.659	0.448171	358.146	0.471881			824.805	1.1263	781.244	0.959903	1041.71	1.11019	905.512	1.01849
1563.65	269.74	0.411578	293.8	0.389057	308	0.374329	228.9	0.181785			565.768	0.398363	490.826	0.611439	422.333	0.474834	502	0.486847			302.195	0.475295	314.439	0.446631	312.878	0.448484	357	0.470371			807.488	1.10265	812.463	0.998261	1030.9	1.09867	870.561	0.979178
1566.13	264.46	0.403522	299.04	0.395996	304.778	0.370413	232.45	0.184604			541.554	0.381314	494.391	0.61588	415.667	0.467339	501.458	0.486321			294.683	0.46348	309.537	0.439668	312.927	0.448555	356.512	0.469728			788.098	1.07617	817.756	1.00476	1036.15	1.10426	878.024	0.987572
1568.62	256.48	0.391345	295.56	0.391387	289.972	0.352418	237.933	0.188958			541.411	0.381213	493.065	0.614228	421.467	0.47386	512.146	0.496687			303.976	0.478096	328.415	0.466483	310.976	0.445758	351.537	0.463173			802.902	1.09639	823.488	1.01181	1030.76	1.09852	867.293	0.975503
1571.1	253.54	0.38686	300.78	0.3983	291.444	0.354207	231.233	0.183637			550.929	0.387915	484.891	0.604046	417.533	0.469437	502.292	0.48713			299.415	0.470923	326.634	0.463953	305.293	0.437612	361.61	0.476445			784.439	1.07117	805.122	0.989242	1031.46	1.09927	884.683	0.995062
1573.59	274.36	0.418627	286.74	0.379708	294.5	0.357922	237.8	0.188853			550.161	0.387374	487.978	0.607891	420.5	0.472773	496.417	0.481432			293.902	0.462252	326.78	0.46416	313.732	0.449709	359.293	0.473392			785.707	1.07291	822.098	1.0101	1028.51	1.09612	891.537	1.00277
1576.08	257.24	0.392505	284.28	0.37645	320.139	0.389082	239.35	0.190084			564.696	0.397608	493.217	0.614418	419.467	0.471612	523.479	0.507678			303.78	0.477788	320.317	0.45498	305.951	0.438555	362.293	0.477344			797.781	1.08939	818.732	1.00596	1056.05	1.12547	884.683	0.995062
1578.56	252.36	0.385059	275.64	0.365009	296.25	0.360048	238.883	0.189713			544.893	0.383665	477.761	0.595164	420.233	0.472473	508.292	0.492949			304.439	0.478824	331.61	0.471021	304.512	0.436492	360.439	0.474902			804.244	1.09822	836.878	1.02826	1047.71	1.11658	872.463	0.981318
1581.05	257.44	0.39281	283.88	0.37592	301.222	0.366091	238.6	0.189488			543.446	0.382646	482.674	0.601284	419.433	0.471573	508.146	0.492807			291.756	0.458877	333.659	0.473931	299.561	0.429396	340.585	0.448743			804.049	1.09795	788.781	0.969164	1041.22	1.10967	883.439	0.993663
1583.53	245.36	0.374378	290.62	0.384846	291.028	0.353702	244.117	0.193869			546.589	0.384859	491.065	0.611737	412.533	0.463816	513.354	0.497858			309.073	0.486113	341.78	0.485466	305.22	0.437507	352.585	0.464554			787.854	1.07584	802.146	0.985585	1039.83	1.10819	881.171	0.991112
1586.02	252.64	0.385486	284.46	0.376688	311.694	0.378818	238.633	0.189514			558.089	0.392956	484.435	0.603478	394.967	0.444066	506.542	0.491252			294.634	0.463403	337.098	0.478816	307.78	0.441177	363.707	0.479208			789.561	1.07817	787.366	0.967425	1046.24	1.11502	875.683	0.984939
1588.51	252.5	0.385273	279.96	0.370729	303.667	0.369063	243.7	0.193538			568.107	0.40001	489.022	0.609192	417.967	0.469925	498.958	0.483897			303.073	0.476676	344.585	0.489451	302.634	0.433801	349.829	0.460922			788.293	1.07644	786.537	0.966407	1059.39	1.12903	877.219	0.986667
1590.99	248.62	0.379352	280.28	0.371153	310.778	0.377705	236.15	0.187542			566.554	0.398917	496.196	0.618129	422.967	0.475547	499.583	0.484503			310.976	0.489106	338.659	0.481033	304.341	0.436247	352.878	0.46494			797.732	1.08933	785.902	0.965626	1031.93	1.09976	885.171	0.995611
1593.48	251.2	0.383289	279.78	0.370491	303.75	0.369164	239.4	0.190123			571.286	0.402248	491.152	0.611845	415.033	0.466626	495.542	0.480584			309.341	0.486534	337.146	0.478884	309.22	0.443241	362.61	0.477762			808.951	1.10465	781.634	0.960382	1035.61	1.10369	892.927	1.00433
1595.96	247.32	0.377369	278.86	0.369273	317.139	0.385436	237.833	0.188879			571.625	0.402487	485.326	0.604588	399.767	0.449463	506.521	0.491231			305.463	0.480435	340	0.482938	300.683	0.431004	353.073	0.465197			819.122	1.11853	797.341	0.979681	1026.85	1.09436	880.219	0.990041
1598.45	254.78	0.388752	292.16	0.386885	292.278	0.355221	239.367	0.190097			562.857	0.396313	486.522	0.606077	414.133	0.465615	490.021	0.475229			313.585	0.493209	341.683	0.485329	298.415	0.427753	362.146	0.477151			810.829	1.10721	802.488	0.986005	1030.61	1.09836	886.415	0.99701
1600.93	256.5	0.391376	277.78	0.367843	325.889	0.39607	244.133	0.193882			541.143	0.381024	481.543	0.599875	412.033	0.463254	502.083	0.486927			301.268	0.473837	357.122	0.507258	312.024	0.44726	357.561	0.47111			779.561	1.06451	803.781	0.987594	1002.22	1.0681	879.366	0.989082
1603.42	261.94	0.399677	272.56	0.36093	311.556	0.378651	237.65	0.188733			558.661	0.393359	506.174	0.630559	406.467	0.456996	505.25	0.489999			303.366	0.477137	367.537	0.522052	310.341	0.444848	355.073	0.467832			793.024	1.0829	790.195	0.970901	1031.22	1.09901	892.341	1.00368
1605.91	247.4	0.377491	275.4	0.364691	309.139	0.375713	231.733	0.184034			572.125	0.402839	479.587	0.597438	412.833	0.464153	492.771	0.477896			295.341	0.464515	377.732	0.536533	305.707	0.438205	363.073	0.478372			797.146	1.08853	784.268	0.963619	1018.61	1.08557	870.146	0.978712
1608.39	263.68	0.402331	285.66	0.378277	306.472	0.372472	230.95	0.183413			561.857	0.395609	487.196	0.606917	411.6	0.462767	509.458	0.49408			300.561	0.472725	384.561	0.546233	305.927	0.438521	372.805	0.491195			786.317	1.07374	797.463	0.979831	1016.85	1.0837	866.122	0.974185
1610.88	254.66	0.388568	272.12	0.360347	293.25	0.356402	244.25	0.193975			573.446	0.403769	475	0.591724	414.3	0.465802	498.271	0.48323			301.341	0.473952	377.049	0.535563	304.585	0.436597	358.61	0.472492			786.171	1.07354	794.244	0.975876	1002.54	1.06844	881.927	0.991962
1613.36	248.8	0.379627	290.2	0.384289	299.722	0.364268	235.717	0.187198			560.714	0.394805	466.152	0.580702	420.733	0.473035	493.354	0.478462			298.78	0.469924	364.902	0.518309	304.171	0.436004	362.171	0.477184			790.927	1.08003	803	0.986634	997.561	1.06314	876.439	0.98579
1615.85	254.16	0.387806	281.56	0.372848	308.833	0.375341	238.633	0.189514			566.607	0.398954	468.217	0.583274	412.033	0.463254	491.75	0.476906			303.561	0.477444	346.22	0.491773	303.415	0.43492	344.22	0.453532			814.732	1.11254	795.561	0.977494	981.683	1.04622	899.634	1.01188
1618.34	263.3	0.401752	288.08	0.381482	302.528	0.367678	232.25	0.184445			567	0.399231	475.261	0.592049	416.9	0.468726	486.896	0.472199			299.78	0.471497	361.195	0.513044	298	0.427158	367.439	0.484125			822.122	1.12263	821.756	1.00968	997.439	1.06301	882.024	0.992072
1620.82	251.58	0.383869	282.62	0.374252	290.917	0.353567	226.983	0.180262			556.946	0.392151	474.109	0.590614	404.933	0.455271	491.146	0.476321			306.122	0.481472	354.317	0.503274	300.049	0.430095	345.024	0.454591			793.195	1.08313	820.317	1.00791	997.561	1.06314	883.976	0.994267
1623.31	248.18	0.378681	273.22	0.361804	292.694	0.355727	234.75	0.18643			549.464	0.386883	462.696	0.576397	408.567	0.459357	487.167	0.472462			301.732	0.474567	362.293	0.514603	300	0.430025	350.756	0.462144			792.951	1.0828	826.854	1.01594	1068.24	1.13847	885.512	0.995995
1625.79	256.72	0.391712	277.22	0.367101	300.972	0.365787	235.333	0.186893			571.536	0.402424	469.087	0.584358	389.3	0.437695	488.333	0.473592			304.439	0.478824	370.317	0.526001	285.659	0.409468	354.61	0.467222			795.122	1.08576	828.488	1.01795	1092.07	1.16386	856.878	0.963788
1628.28	242.56	0.370106	272.9	0.36138	305.583	0.371391	239.633	0.190308			568.589	0.400349	467.261	0.582083	401.1	0.450961	483.229	0.468643			298.976	0.470232	379.902	0.539615	289.39	0.414816	347.317	0.457613			796.512	1.08766	836.659	1.02799	1092.32	1.16412	881.219	0.991166
1630.77	253.78	0.387226	271.38	0.359368	299.278	0.363729	237.733	0.188799			552.036	0.388694	463.609	0.577534	401.533	0.451448	490.521	0.475714			299.951	0.471766	357.049	0.507155	295.39	0.423417	352.829	0.464875			811.854	1.10861	834.366	1.02517	1053.24	1.12248	902.463	1.01506
1633.25	249.64	0.380909	272.7	0.361116	308.25	0.374633	235.05	0.186669			557.429	0.392492	459.848	0.572849	410.4	0.461418	506.708	0.491413			308	0.484425	358.512	0.509233	289.951	0.415621	357.171	0.470596			794.537	1.08496	807.488	0.992149	1030.9	1.09867	896.341	1.00817
1635.74	259.3	0.395648	283.54	0.37547	309.472	0.376118	234.483	0.186218			560.25	0.394478	468.283	0.583356	397.767	0.447214	510.542	0.495131			300.927	0.473301	368.683	0.52368	301.098	0.431599	352.317	0.4642			797.976	1.08966	834.659	1.02553	1060.71	1.13044	884.854	0.995255
1638.22	247.48	0.377613	299.68	0.396843	301.472	0.366395	230	0.182658			562.143	0.395811	457.065	0.569382	391.767	0.440468	494.771	0.479836			302.268	0.47541	358.805	0.509649	300.39	0.430584	360.854	0.475448			788.463	1.07667	833.024	1.02352	1041.88	1.11037	898.219	1.01029
1640.71	257.6	0.393054	281.44	0.372689	301.694	0.366665	232.85	0.184921			544.125	0.383124	460.804	0.57404	403.267	0.453398	501.083	0.485958			303.78	0.477788	364.61	0.517894	292.78	0.419676	361.732	0.476605			783.634	1.07007	837.659	1.02922	1064.37	1.13434	891.098	1.00228
1643.19	251.62	0.38393	289.52	0.383389	302.306	0.367409	231.95	0.184207			561.75	0.395534	457.587	0.570032	396.267	0.445528	503.521	0.488322			300.415	0.472495	362.732	0.515227	295.902	0.424151	359.61	0.473809			793.805	1.08396	847.219	1.04097	1062.68	1.13254	875.244	0.984446
1645.68	252.78	0.3857	284.38	0.376582	302.778	0.367982	233.067	0.185094			561.714	0.395509	447.652	0.557656	404.433	0.454709	503.604	0.488402			302.024	0.475026	343.951	0.48855	294.244	0.421774	349.415	0.460377			808.439	1.10395	836.268	1.02751	1030.51	1.09826	898.268	1.01034
1648.17	256.62	0.391559	289.46	0.383309	303.917	0.369367	236.033	0.187449			574.607	0.404587	446.348	0.556031	408.233	0.458981	498.979	0.483917			296.317	0.46605	352.463	0.500641	301.683	0.432437	355.976	0.469021			785.268	1.07231	843.756	1.03671	1052.19	1.12136	856.244	0.963075
1650.65	245.7	0.374897	286.44	0.37931	318.611	0.387225	234.233	0.18602			557.518	0.392554	453.848	0.565374	430.033	0.483491	503.042	0.487857			297.049	0.467201	359.341	0.51041	301.268	0.431842	352.976	0.465069			760.61	1.03863	838.61	1.03039	1054.76	1.12409	871.585	0.98033
1653.14	255.88	0.39043	278.28	0.368505	299.194	0.363626	239.967	0.190574			547.518	0.385513	457.391	0.569788	420.767	0.473073	503.083	0.487897			302.195	0.475295	365.732	0.519488	296.585	0.42513	353.171	0.465326			761.683	1.0401	842.707	1.03542	1059.34	1.12898	877.878	0.987408
1655.62	253.7	0.387104	274.76	0.363843	312.389	0.379663	229.483	0.182248			561.857	0.395609	450.739	0.561501	404.4	0.454672	496.208	0.48123			300.049	0.47192	373.463	0.530469	290.415	0.416286	347.439	0.457773			773.585	1.05635	819.976	1.00749	1070.54	1.14091	879.268	0.988972
1658.11	260.76	0.397876	274.58	0.363605	298.361	0.362614	227.433	0.180619			566.607	0.398954	434.457	0.541218	416.567	0.468351	498.292	0.483251			296.78	0.466778	376.415	0.534662	294.732	0.422474	358.61	0.472492			754.781	1.03068	825.951	1.01483	1062.32	1.13215	872.268	0.981098
1660.6	250.74	0.382587	274.82	0.363923	312.028	0.379224	237.75	0.188813			561.571	0.395408	446.239	0.555896	404.967	0.455309	506.667	0.491373			293.634	0.46183	370.098	0.525689	287.902	0.412683	358.829	0.47278			762.829	1.04167	838.463	1.03021	1061.49	1.13127	876.634	0.986009
1663.08	254.04	0.387622	263.16	0.348482	301.694	0.366665	242.667	0.192718			569.589	0.401053	442.348	0.551048	403.267	0.453398	499.646	0.484564			302.244	0.475372	369.195	0.524407	297.439	0.426354	370.707	0.48843			779.781	1.06481	809.366	0.994456	1069.51	1.13982	876.683	0.986064
1665.57	243.18	0.371052	278.34	0.368584	309.028	0.375578	231.483	0.183836			569.25	0.400815	437.826	0.545415	403.767	0.45396	498.833	0.483775			305.976	0.481242	366.976	0.521255	293.195	0.420271	358.171	0.471913			762.122	1.0407	812.854	0.998742	1078.1	1.14897	856.781	0.963679
1668.06	259.34	0.395709	282.76	0.374437	291.889	0.354748	234.467	0.186206			555.607	0.391209	442.674	0.551454	410.667	0.461718	508.875	0.493514			306.293	0.48174	360.415	0.511936	300	0.430025	357.976	0.471657			765.707	1.0456	826.951	1.01606	1100.07	1.17239	873.146	0.982086
1670.54	247.26	0.377277	277.66	0.367684	312.778	0.380136	224.317	0.178145			543.375	0.382596	452.065	0.563153	410.767	0.46183	502.667	0.487494			306.585	0.4822	362.049	0.514257	295.293	0.423278	356.098	0.469182			748.927	1.02268	844.634	1.03779	1072.15	1.14263	886.049	0.996599
1673.03	256.04	0.390674	278.84	0.369246	289.917	0.352352	238	0.189011			544.321	0.383262	445.696	0.555219	418.667	0.470712	510.458	0.49505			298.024	0.468735	356.488	0.506358	283.707	0.40667	349.976	0.461116			748.561	1.02218	817.561	1.00453	1051.61	1.12074	872.049	0.980852
1675.51	253.28	0.386463	293.28	0.388368	305.778	0.371628	252.983	0.20091			528.786	0.372324	452.043	0.563126	412.9	0.464228	507.229	0.491918			291.146	0.457917	385.927	0.548173	289.951	0.415621	353.61	0.465904			759.049	1.0365	825.878	1.01474	1114.68	1.18796	850.268	0.956353
1678	246.32	0.375843	281.84	0.373219	314.389	0.382094	237.067	0.18827			541.411	0.381213	442.5	0.551238	406.133	0.45662	496.604	0.481614			302.756	0.476177	374.927	0.532549	294.512	0.422158	349.756	0.460826			764.195	1.04353	810.463	0.995804	1033.22	1.10114	873.976	0.983019
1680.48	250.3	0.381916	279.42	0.370014	306.25	0.372202	225.683	0.17923			547.411	0.385438	447.717	0.557737	409.667	0.460593	511.312	0.495878			296.195	0.465858	346.805	0.492604	290.805	0.416845	356.561	0.469792			738.073	1.00786	813.707	0.99979	1018.61	1.08557	887.098	0.997779
1682.97	256.64	0.39159	281.04	0.37216	313.889	0.381486	233.017	0.185054			551.643	0.388418	445.935	0.555517	406.333	0.456845	498.021	0.482988			299.683	0.471344	344.927	0.489936	296.146	0.424501	351.951	0.463718			747.195	1.02032	809.171	0.994217	1030.98	1.09875	880.756	0.990645
1685.46	260.08	0.396838	281.18	0.372345	305.889	0.371763	225.8	0.179323			558.982	0.393585	455.304	0.567188	414.133	0.465615	501.354	0.48622			303.39	0.477175	356.951	0.507015	297.415	0.42632	350.488	0.461791			763.293	1.0423	814.317	1.00054	1056.19	1.12563	885.073	0.995501
1687.94	260.94	0.398151	281.76	0.373113	305.194	0.370919	233	0.185041			560.214	0.394452	450.457	0.56115	417.567	0.469475	498.438	0.483392			306	0.48128	353.537	0.502166	291.976	0.418523	351.732	0.46343			759.463	1.03707	832.854	1.02332	1051.66	1.12079	875.707	0.984966
1690.43	254.32	0.38805	288.3	0.381773	290.694	0.353296	232.983	0.185027			551.446	0.388279	457	0.569301	397.633	0.447063	500.354	0.485251			311.732	0.490295	349.463	0.496379	292.561	0.419362	355.415	0.468282			760.415	1.03837	822.707	1.01085	1055.05	1.12441	872.439	0.981291
1692.91	259.24	0.395557	279.06	0.369538	315.278	0.383174	228.25	0.181268			532.375	0.374851	454.152	0.565753	404.2	0.454447	503.5	0.488302			307.415	0.483505	353.098	0.501543	286.268	0.410341	355.878	0.468892			746.341	1.01915	801.049	0.984237	1075.59	1.14629	869.268	0.977724
1695.4	247.42	0.377521	274.7	0.363764	291.667	0.354478	233.35	0.185319			546.875	0.38506	465	0.579267	414.267	0.465765	500.146	0.485049			293.976	0.462368	360.659	0.512282	287.634	0.412299	350.878	0.462304			759.756	1.03747	804.244	0.988163	1049.81	1.11882	866.561	0.974679
1697.89	257.54	0.392963	271.2	0.359129	310.556	0.377435	231.95	0.184207			569.214	0.400789	470.783	0.586471	402.833	0.45291	502.083	0.486927			305.341	0.480243	363.585	0.516438	290.293	0.416111	352.341	0.464232			756.488	1.03301	821.122	1.0089	1042.9	1.11146	874.561	0.983677
1700.37	237.84	0.362904	289.4	0.38323	296.417	0.360251	224.433	0.178237			555.054	0.390819	488.978	0.609137	407.767	0.458457	503.25	0.488059			296.073	0.465666	370.683	0.52652	303.439	0.434954	356.976	0.470339			751.951	1.02681	804.585	0.988582	1074.29	1.14491	875.39	0.98461
1702.86	246.64	0.376331	271.72	0.359818	307.056	0.373182	230.55	0.183095			534.536	0.376372	470.326	0.585902	416.567	0.468351	492.75	0.477876			297.829	0.468428	374.098	0.531371	288.683	0.413803	353.22	0.46539			742.781	1.01429	806.683	0.99116	1092.27	1.16407	880.512	0.990371
1705.34	259.22	0.395526	293.18	0.388236	303.222	0.368522	233.783	0.185662			534.464	0.376322	474.783	0.591454	406.8	0.45737	487.479	0.472764			294.976	0.463941	360.463	0.512004	294.268	0.421809	357.268	0.470724			745.219	1.01762	806.829	0.991339	1074.68	1.14533	876.732	0.986119
1707.83	246.54	0.376179	258.9	0.342841	316.917	0.385166	229.067	0.181917			531.607	0.37431	494.957	0.616585	400.5	0.450287	478.792	0.464339			300.683	0.472917	349.537	0.496484	295.317	0.423312	356.073	0.469149			747.171	1.02028	820.219	1.00779	1053.9	1.12318	886.244	0.996818
1710.32	252.5	0.385273	278.68	0.369034	288.306	0.350394	230.267	0.18287			543.571	0.382734	476.587	0.593701	402.333	0.452348	479.271	0.464804			298.976	0.470232	364.537	0.517791	289.22	0.414573	365.268	0.481264			738.61	1.00859	816.854	1.00366	1073.63	1.14421	883.659	0.993911
1712.8	255.34	0.389606	288.3	0.381773	317	0.385267	241.6	0.19187			556.911	0.392127	487	0.606673	409.8	0.460743	488.292	0.473553			296.659	0.466588	373.146	0.530019	280.927	0.402685	352.61	0.464586			754.122	1.02978	817.537	1.0045	1111.02	1.18406	856.024	0.962828
1715.29	266.06	0.405963	274.14	0.363022	308.5	0.374936	237.567	0.188668			526.482	0.370701	496.326	0.618291	398.5	0.448038	472.562	0.458297			290.195	0.456421	371.805	0.528114	292.463	0.419221	358.878	0.472845			742.122	1.01339	826.439	1.01543	1121.41	1.19513	875.781	0.98505
1717.77	258.46	0.394367	271.4	0.359394	302.611	0.367779	229.267	0.182076			535.286	0.3769	481.587	0.59993	411.033	0.462129	490.833	0.476017			293.439	0.461524	372.537	0.529154	292.78	0.419676	368.512	0.485538			750.366	1.02465	801.976	0.985376	1106.54	1.17928	899.878	1.01215
1720.26	266.48	0.406604	272.3	0.360586	290.417	0.352959	234.967	0.186603			557.821	0.392768	490.587	0.611141	408.367	0.459132	495.25	0.480301			295.268	0.4644	375.659	0.533588	294.61	0.422299	356.195	0.46931			761.781	1.04023	811.219	0.996733	1096.9	1.16901	874.878	0.984034
1722.74	269.42	0.41109	276.52	0.366174	295.306	0.358901	235.35	0.186907			546.732	0.38496	475.174	0.591941	410	0.460968	500.896	0.485776			301.073	0.47353	368.854	0.523922	295.049	0.422928	354.61	0.467222			744.439	1.01655	808.854	0.993827	1106.24	1.17897	869.61	0.978109
1725.23	251.72	0.384083	278.06	0.368213	297.528	0.361602	235.233	0.186814			548.107	0.385928	468.087	0.583112	400	0.449725	488.083	0.47335			299.439	0.47096	368.561	0.523506	289.561	0.415061	348.585	0.459283			771.634	1.05369	797.488	0.979862	1097.15	1.16927	854.634	0.961264
1727.72	257.92	0.393543	264.76	0.350601	306.278	0.372236	231.2	0.183611			556.554	0.391875	462	0.57553	407.567	0.458232	490.958	0.476138			295.171	0.464248	350.707	0.498146	279.659	0.400868	340.927	0.449193			782.512	1.06854	811.585	0.997183	1087.12	1.15859	874.537	0.98365
1730.2	243.18	0.371052	281.3	0.372504	296.667	0.360555	225.367	0.178979			550.929	0.387915	470.435	0.586037	407.1	0.457707	485.604	0.470946			294.854	0.463749	359.268	0.510306	287.488	0.41209	342.488	0.45125			763.317	1.04233	799.341	0.982139	1093.22	1.16508	892.707	1.00409
1732.69	255.1	0.38924	270.3	0.357937	288.889	0.351102	223.317	0.177351			563.179	0.39654	471.543	0.587418	410.667	0.461718	473.271	0.458985			292.195	0.459567	357.976	0.508471	296.195	0.424571	361	0.475641			777.878	1.06221	815.024	1.00141	1076.88	1.14767	874.488	0.983595
1735.17	257.8	0.39336	278.96	0.369405	307.028	0.373147	238.217	0.189184			553.125	0.389461	464.174	0.578238	413.533	0.46494	480.125	0.465632			299.463	0.470998	354.098	0.502963	297.195	0.426004	351.171	0.462691			754.024	1.02964	792.024	0.973148	1077.83	1.14868	863.341	0.971057
1737.66	255.38	0.389667	267	0.353567	291.111	0.353803	235.233	0.186814			549.018	0.386569	476.065	0.593051	398.933	0.448525	470.042	0.455854			292.317	0.459759	349.78	0.49683	289.683	0.415236	342.927	0.451829			749.537	1.02351	778.268	0.956247	1106.17	1.17889	865.634	0.973637
1740.15	262.32	0.400256	271.38	0.359368	303.861	0.369298	232.383	0.184551			562.679	0.396188	484.913	0.604073	402.967	0.453061	467.75	0.453631			293.146	0.461063	363.073	0.515711	290.537	0.41646	371.585	0.489587			742.902	1.01445	787.293	0.967335	1077.68	1.14853	868.829	0.97723
1742.63	265.38	0.404925	272.86	0.361327	294.028	0.357348	229.783	0.182486			575.929	0.405518	476.783	0.593945	404.133	0.454371	479.042	0.464582			291.415	0.45834	379.024	0.538368	292.951	0.419921	353.927	0.466322			754.585	1.03041	743.195	0.913153	1099.85	1.17216	862.439	0.970043
1745.12	248.38	0.378986	269.52	0.356904	289.083	0.351338	223.067	0.177152			563.214	0.396565	463.587	0.577507	397.567	0.446989	470.875	0.456661			300.512	0.472648	373.463	0.530469	286.39	0.410516	356.439	0.469631			743.707	1.01555	805.732	0.989991	1124.76	1.1987	858.659	0.965791
1747.6	249.44	0.380604	265.78	0.351952	287.806	0.349786	230.933	0.183399			581.339	0.409327	451.391	0.562314	404.633	0.454934	477.229	0.462824			294.073	0.462521	373.488	0.530505	291.293	0.417544	356.61	0.469857			737.732	1.00739	788.537	0.968864	1106.46	1.1792	851.561	0.957808
1750.09	260.58	0.397601	255.86	0.338816	301.778	0.366767	238.7	0.189567			580.768	0.408925	466.652	0.581325	403.5	0.45366	463.75	0.449751			285.927	0.449709	367.854	0.522502	284.61	0.407965	356.976	0.470339			750.878	1.02535	776.659	0.95427	1081.9	1.15302	867.439	0.975667
1752.58	253.52	0.386829	272.6	0.360983	285.611	0.347118	227.9	0.18099			568.589	0.400349	452.717	0.563965	391.933	0.440655	467.896	0.453772			292.732	0.460412	368.073	0.522813	282.927	0.405552	346.268	0.456231			727.634	0.993605	787.366	0.967425	1087.88	1.15939	859.976	0.967273
1755.06	263.18	0.401569	273.82	0.362599	293.75	0.35701	229.65	0.18238			554.571	0.390479	461.522	0.574934	401.133	0.450999	462.958	0.448983			295.366	0.464554	367.976	0.522675	290.61	0.416565	354.415	0.466965			740.317	1.01092	775.439	0.952771	1088.9	1.16048	850.317	0.956409
1757.55	248.78	0.379597	278.16	0.368346	297.5	0.361568	227.05	0.180315			573.589	0.40387	454.609	0.566322	416.7	0.468501	459.25	0.445387			293.293	0.461294	355.073	0.504348	286.756	0.411041	345.561	0.455299			731.146	0.998401	773.902	0.950882	1086.05	1.15744	846.585	0.952211
1760.03	259.54	0.396015	270.86	0.358679	283.083	0.344046	226.683	0.180024			574.125	0.404247	464.609	0.57878	401	0.450849	463.562	0.449569			289.146	0.454772	370.293	0.525966	288.317	0.413278	342.488	0.45125			728.488	0.994771	799.415	0.98223	1085	1.15633	841.561	0.94656
1762.52	265.5	0.405108	265.78	0.351952	282.361	0.343168	230.233	0.182843			571.946	0.402713	447.87	0.557927	403.4	0.453547	462.458	0.448498			288.415	0.453622	367	0.521289	289.585	0.415096	341.951	0.450543			734	1.0023	778.61	0.956667	1096	1.16805	854.219	0.960797
1765.01	251.46	0.383686	269.3	0.356613	292.167	0.355086	224.833	0.178555			562.607	0.396137	454.804	0.566565	405.033	0.455383	458.396	0.444559			287.195	0.451703	365.244	0.518795	290.098	0.415831	342.659	0.451475			716.244	0.978052	797.049	0.979322	1118.68	1.19222	847.098	0.952788
1767.49	257.76	0.393299	267.08	0.353673	292.417	0.35539	225.583	0.17915			561.429	0.395308	454.565	0.566267	400.7	0.450512	464.646	0.45062			291.22	0.458034	360.659	0.512282	284.976	0.408489	352.293	0.464169			737.415	1.00696	794.585	0.976295	1076.1	1.14684	855.195	0.961895
1769.98	253.58	0.386921	271.42	0.359421	294.361	0.357753	230.633	0.183161			567.464	0.399557	449.565	0.560039	413.1	0.464453	468.375	0.454237			288.463	0.453697	370	0.52555	283.195	0.405936	331.756	0.43711			715.122	0.97652	811.659	0.997274	1080.19	1.1512	842.854	0.948014
1772.46	261.76	0.399402	274.46	0.363446	296.944	0.360892	226.3	0.17972			552.982	0.38936	451.848	0.562883	409.3	0.460181	458.958	0.445104			298.902	0.470116	377.829	0.536671	285.829	0.409712	351.585	0.463236			683.195	0.932922	797.805	0.980251	1077.81	1.14866	847.61	0.953364
1774.95	272.56	0.415881	275.5	0.364823	296.833	0.360757	225.433	0.179031			564.946	0.397784	454.109	0.565699	401.967	0.451936	475.688	0.461329			291.122	0.457879	384.659	0.546372	283.829	0.406845	360.341	0.474773			706.146	0.964263	791.439	0.97243	1097.17	1.1693	837.244	0.941704
1777.43	261.5	0.399005	268.06	0.354971	281.806	0.342494	230.967	0.183426			560.036	0.394327	479.804	0.597709	407.967	0.458682	471.75	0.45751			296	0.465552	372.073	0.528495	283.439	0.406286	348.366	0.458995			710.732	0.970525	790.317	0.971051	1092	1.16379	831.073	0.934764
1779.92	269.04	0.41051	268.46	0.355501	296.639	0.360521	223.533	0.177522			568.625	0.400375	466.609	0.581271	393.533	0.442454	473.667	0.459369			301.244	0.473799	383.22	0.544328	283.829	0.406845	364.756	0.48059			720.951	0.984479	791.781	0.97285	1091.39	1.16314	830.268	0.933858
1782.41	266.38	0.406451	271.48	0.3595	290.25	0.352756	219.5	0.174319			572.214	0.402902	479.63	0.597492	404.833	0.455159	468.958	0.454802			290.659	0.457151	369.537	0.524893	282.61	0.405098	353.195	0.465357			700.951	0.957169	806.195	0.99056	1117.15	1.19058	830.61	0.934243
1784.89	259.44	0.395862	265.98	0.352217	279.972	0.340265	235.85	0.187304			562.268	0.395899	465.304	0.579645	404.9	0.455234	479.604	0.465127			286.098	0.449978	360.976	0.512733	281.854	0.404014	352.049	0.463847			698.122	0.953306	818.512	1.00569	1100.95	1.17333	834.829	0.938988
1787.38	270.96	0.41344	277.6	0.367604	288.028	0.350056	235.417	0.18696			547.821	0.385726	474.152	0.590668	398.4	0.447926	472.812	0.45854			294.537	0.463251	365.61	0.519315	285	0.408524	336.61	0.443505			695.439	0.949642	823.293	1.01157	1102.22	1.17468	838.415	0.943022
1789.87	265.86	0.405658	276.46	0.366095	282.306	0.343102	229.283	0.182089			570.607	0.40177	479.13	0.596869	397.2	0.446577	472.25	0.457995			299.512	0.471075	372.098	0.52853	295.634	0.423767	353.146	0.465293			699.244	0.954838	809.317	0.994396	1096.51	1.16859	831.805	0.935587
1792.35	259.88	0.396533	266.3	0.352641	280.972	0.34148	225.733	0.179269			591.518	0.416494	481.043	0.599252	411.567	0.46273	482.479	0.467915			300.61	0.472802	372.024	0.528425	284.61	0.407965	343.341	0.452374			695.098	0.949176	827.927	1.01726	1086.05	1.15744	842.024	0.947081
1794.84	262.14	0.399982	263.58	0.349039	288.556	0.350697	231.35	0.18373			581.179	0.409214	481.457	0.599768	394.767	0.443841	475.75	0.461389			287.268	0.451818	349.683	0.496692	284.195	0.40737	347.927	0.458416			674.781	0.921433	822.659	1.01079	1089.78	1.16142	841.756	0.946779
1797.32	264.92	0.404224	270.18	0.357778	281.111	0.341649	227.817	0.180924			576.964	0.406246	467.022	0.581786	407.633	0.458307	478.479	0.464036			292.22	0.459606	364.098	0.517167	284.024	0.407125	359.341	0.473455			684.951	0.93532	804.756	0.988792	1058.37	1.12794	840.317	0.945161
1799.81	255.8	0.390308	261.74	0.346602	303.972	0.369433	221.733	0.176093			566.339	0.398765	475.565	0.592428	395.233	0.444365	483.854	0.469249			286.78	0.45105	360.537	0.512109	288.561	0.413628	345.878	0.455717			690.756	0.943247	775.341	0.95265	1087.78	1.15929	835.244	0.939455
1802.3	264.58	0.403705	266.8	0.353303	302.167	0.36724	219.333	0.174187			567.875	0.399847	482.761	0.601392	400.967	0.450812	487.542	0.472825			293.122	0.461025	364.951	0.518379	280.829	0.402545	338.439	0.445915			685.878	0.936586	763.415	0.937997	1084.88	1.1562	834.732	0.938879
1804.78	270.76	0.413134	262.88	0.348112	272.611	0.331319	235.35	0.186907			563.893	0.397043	486.543	0.606104	394.767	0.443841	491.542	0.476705			296.854	0.466895	360.244	0.511693	287.951	0.412754	346.878	0.457034			684.171	0.934255	759.61	0.933322	1066.29	1.13639	846.732	0.952376
1807.27	252.5	0.385273	262.36	0.347423	279.056	0.339152	224.517	0.178304			568.036	0.39996	475.522	0.592374	385.6	0.433535	498.062	0.483028			288.78	0.454196	363.829	0.516785	281.537	0.40356	342.098	0.450736			686.293	0.937153	765.293	0.940304	1063.27	1.13317	848.024	0.953829
1809.75	259.38	0.39577	265.02	0.350945	269.444	0.32747	220.9	0.175431			579.679	0.408158	485.957	0.605374	388.133	0.436383	490.354	0.475552			289.78	0.455769	357.732	0.508125	282.171	0.404469	354.927	0.467639			679.39	0.927727	754.171	0.926639	1107.76	1.18058	836.634	0.941018
1812.24	273.86	0.417864	265.92	0.352137	277.444	0.337192	231.25	0.183651			591.821	0.416707	492.109	0.613037	399.433	0.449087	496.583	0.481593			280.585	0.441307	349.024	0.495756	284.512	0.407824	352.244	0.464104			685.463	0.93602	782.805	0.961821	1090.76	1.16246	834.537	0.93866
1814.72	263.74	0.402423	277.12	0.366969	265.583	0.322777	227.417	0.180607			592.196	0.416971	498.826	0.621405	400.333	0.450099	499.146	0.484079			291.098	0.457842	352.585	0.500814	285.634	0.409432	341.683	0.450189			684.756	0.935054	793.634	0.975126	1088.15	1.15968	855.659	0.962417
1817.21	248.86	0.379719	263.6	0.349065	276.056	0.335506	215.883	0.171447			575.036	0.404889	489.391	0.609651	386.833	0.434921	492.604	0.477735			288.195	0.453276	371.39	0.527525	275.488	0.394889	337.293	0.444405			687.854	0.939284	785.073	0.964608	1094.88	1.16685	838.146	0.942719
1819.7	262	0.399768	271.94	0.360109	286.917	0.348706	230.767	0.183267			584.625	0.41164	502.696	0.626226	393.667	0.442604	488.875	0.474118			288.439	0.45366	375.39	0.533206	283.732	0.406706	334.317	0.440484			698.488	0.953806	753.732	0.926099	1095.15	1.16714	851.878	0.958164
1822.18	256.3	0.391071	278.96	0.369405	292.028	0.354917	223.2	0.177258			588.518	0.414382	510.957	0.636517	401.067	0.450924	497.354	0.482341			290.951	0.45761	354.073	0.502927	285.22	0.408839	338.122	0.445498			704.098	0.961466	764.415	0.939226	1105.88	1.17858	854.073	0.960633
1824.67	260.1	0.396869	262.12	0.347105	300.472	0.36518	229.55	0.182301			585.911	0.412546	500.304	0.623246	398.767	0.448338	490.979	0.476159			289.415	0.455195	345.878	0.491287	281.415	0.403385	348.805	0.459573			710.171	0.969759	788.098	0.968324	1081.19	1.15227	853.976	0.960524
1827.15	255.78	0.390277	258.14	0.341835	286.167	0.347794	234.833	0.186496			583.321	0.410722	499.652	0.622434	393.1	0.441967	501.042	0.485918			288.317	0.453468	345.561	0.490837	287.439	0.41202	342.585	0.451378			715.268	0.976719	754.512	0.927058	1114.49	1.18775	843.171	0.948371
1829.64	260.52	0.39751	255.66	0.338551	288.417	0.350529	227.367	0.180567			588.982	0.414708	491.109	0.611792	389.667	0.438107	483.396	0.468804			284.683	0.447752	352.707	0.500987	285.073	0.408628	340.756	0.448968			728.146	0.994304	775.927	0.95337	1077.22	1.14803	861.829	0.969357
1832.13	267.52	0.408191	255.54	0.338392	283.917	0.345059	230.4	0.182976			582.214	0.409943	491.283	0.612008	400.033	0.449762	499.521	0.484443			283.756	0.446294	359.634	0.510826	280.732	0.402406	327.317	0.431261			739.878	1.01032	768.049	0.943691	1074.24	1.14486	841.683	0.946697
1834.61	261.12	0.398425	260.2	0.344563	284.694	0.346004	224.783	0.178515			579.804	0.408246	491.891	0.612766	396.4	0.445677	507.188	0.491878			284.854	0.448021	355.488	0.504937	282.683	0.405202	342.244	0.450929			745.268	1.01768	770.122	0.946238	1067.83	1.13803	856.39	0.963239
1837.1	271.3	0.413958	267.16	0.353779	290.972	0.353634	225.667	0.179217			590.589	0.41584	493.022	0.614175	391.967	0.440693	495.521	0.480563			279.439	0.439504	355.024	0.504278	280.878	0.402615	347.244	0.457516			757.585	1.0345	734.073	0.901945	1057.76	1.12729	878.098	0.987656
1839.58	278.62	0.425127	268.96	0.356163	275.444	0.334762	219.75	0.174518			586.071	0.412659	493	0.614147	396.2	0.445452	496.521	0.481533			275.366	0.433098	341.024	0.484393	288.268	0.413208	350.488	0.461791			760.854	1.03897	743.195	0.913153	1081.22	1.1523	872.659	0.981538
1842.07	262.12	0.399951	266.9	0.353435	284.778	0.346106	216.617	0.17203			589.411	0.41501	490.065	0.610491	389.433	0.437844	496.583	0.481593			275.683	0.433597	349.195	0.495999	287.537	0.41216	343.341	0.452374			748.171	1.02165	753.439	0.925739	1061.05	1.1308	874.195	0.983266
1844.56	262.24	0.400134	271.28	0.359235	277.833	0.337665	218.883	0.173829			603.339	0.424817	487.804	0.607674	385.967	0.433947	510.521	0.495111			281.707	0.443071	353.122	0.501577	291.634	0.418033	337.659	0.444888			758.219	1.03537	750.219	0.921783	1079.32	1.15027	872.659	0.981538
1847.04	253.6	0.386951	259.02	0.343	288.917	0.351136	219.8	0.174558			588.643	0.41447	511.022	0.636598	401.867	0.451824	501.312	0.48618			284.073	0.446793	352.902	0.501264	296.341	0.42478	345.585	0.455331			773.366	1.05605	746.683	0.917438	1138.24	1.21307	874.927	0.984089
1849.53	264.94	0.404254	265.82	0.352005	269.083	0.327031	216.567	0.17199			593.143	0.417638	488.674	0.608758	392.167	0.440918	500.229	0.485129			286.488	0.450591	351.317	0.499013	300.878	0.431283	335.293	0.44177			777.073	1.06112	741.439	0.910995	1178.98	1.25648	884.244	0.994568
1852.01	265.14	0.404559	254.56	0.337094	281.306	0.341886	230.45	0.183015			618.071	0.43519	486.696	0.606294	403.933	0.454147	499.625	0.484544			282.366	0.444108	365.415	0.519038	302.146	0.433101	338	0.445337			771.756	1.05386	740.39	0.909706	1127.54	1.20166	876.122	0.985433
1854.5	257.14	0.392353	248	0.328407	269.694	0.327773	223.033	0.177125			615.518	0.433393	488.891	0.609029	394.133	0.443128	501.708	0.486564			276.805	0.435361	364.244	0.517374	307.707	0.441072	347.78	0.458223			772.171	1.05442	747.634	0.918607	1136.41	1.21112	898.415	1.01051
1856.98	270.76	0.413134	243.92	0.323004	277.722	0.33753	220.467	0.175087			608.929	0.428753	490.978	0.611628	396.8	0.446127	499.688	0.484605			276	0.434095	360.098	0.511485	305.854	0.438416	342.976	0.451893			790.634	1.07963	742.268	0.912014	1141.44	1.21647	889.634	1.00063
1859.47	249.4	0.380543	255.74	0.338657	290.25	0.352756	232.8	0.184882			591.071	0.416179	475.239	0.592022	396.5	0.44579	508.208	0.492867			276.854	0.435439	359.878	0.511173	311.537	0.446562	345.146	0.454752			790.878	1.07997	717.902	0.882076	1149.9	1.22549	877.488	0.98697
1861.96	262.6	0.400684	260.18	0.344536	281.917	0.342629	217.683	0.172876			595.464	0.419272	483.913	0.602827	382.933	0.430536	498.792	0.483736			274.61	0.431909	357.024	0.507119	309.927	0.444254	345.512	0.455234			780.537	1.06585	719.537	0.884085	1149.27	1.22482	879.098	0.98878
1864.44	268.5	0.409686	261.36	0.346099	291.5	0.354275	218.317	0.17338			582.446	0.410106	500.63	0.623652	393.7	0.442642	493.417	0.478523			285.951	0.449746	343.39	0.487753	316.61	0.453834	338.439	0.445915			777.293	1.06142	725.634	0.891576	1200.32	1.27922	873.61	0.982608
1866.93	251.42	0.383625	261.24	0.34594	275.639	0.334999	226.067	0.179535			590.804	0.415991	494.217	0.615663	400.033	0.449762	502.5	0.487332			275.854	0.433866	339.756	0.482592	319.488	0.457959	356.171	0.469278			807.39	1.10251	719.098	0.883545	1142	1.21707	863.244	0.970948
1869.41	267.54	0.408221	236.28	0.312887	275.306	0.334594	225.983	0.179468			604.589	0.425697	512.13	0.637978	389.867	0.438332	497.167	0.48216			270.951	0.426154	329.561	0.46811	322.341	0.462049	344.366	0.453724			816.415	1.11484	714.951	0.87845	1160.05	1.23631	872.756	0.981647
1871.9	255.34	0.389606	254.4	0.336882	285.25	0.34668	221.65	0.176027			593.893	0.418166	508.478	0.633429	401.467	0.451374	516.208	0.500626			279.293	0.439275	324.195	0.460489	315.073	0.451631	340.488	0.448615			822.854	1.12363	723.341	0.888759	1191.41	1.26974	871.756	0.980522
1874.39	253.5	0.386798	272.18	0.360427	288.417	0.350529	229.683	0.182406			605.964	0.426666	506.696	0.631209	397.767	0.447214	492.312	0.477451			270.341	0.425195	336.732	0.478296	328.854	0.471385	337.049	0.444084			838.951	1.14561	706.683	0.868291	1210.59	1.29017	857.878	0.964913
1876.87	252.76	0.385669	263.7	0.349198	288.972	0.351203	228.667	0.181599			587.054	0.413351	505.717	0.629989	400.267	0.450025	507.938	0.492606			269.146	0.423315	333.585	0.473826	325.195	0.46614	338.268	0.44569			848.61	1.1588	729.39	0.896191	1256.1	1.33867	859.195	0.966394
1879.36	260.66	0.397723	250.22	0.331347	286.417	0.348098	226.25	0.17968			585.893	0.412533	509.522	0.634729	391.967	0.440693	496.271	0.481291			274.244	0.431334	342.268	0.48616	332.024	0.475929	337.098	0.444148			831.634	1.13562	724.024	0.889598	1292.24	1.37719	875.61	0.984857
1881.84	252.14	0.384723	252.5	0.334366	290.222	0.352722	216.117	0.171633			591.589	0.416544	505.87	0.63018	397.833	0.447288	496.792	0.481796			274.61	0.431909	357.463	0.507743	338.195	0.484774	335.439	0.441963			826.195	1.12819	741.293	0.910816	1200.98	1.27993	855.39	0.962114
1884.33	266.02	0.405902	261.52	0.346311	278.444	0.338408	224.4	0.178211			581.518	0.409453	500.5	0.62349	392.3	0.441068	506.646	0.491353			279.951	0.44031	343.39	0.487753	340.634	0.48827	335.878	0.442541			834.927	1.14012	749	0.920285	1150.19	1.22581	856.317	0.963157
1886.82	262.88	0.401111	249.08	0.329837	289.611	0.35198	222.633	0.176808			581.554	0.409478	501.174	0.62433	405.633	0.456058	514.562	0.49903			275.976	0.434058	343.341	0.487684	335.659	0.481139	341.659	0.450158			848.683	1.1589	749.366	0.920735	1173.44	1.25058	842.634	0.947767
1889.3	247.94	0.378315	248.5	0.329069	276.139	0.335606	228.967	0.181838			588.107	0.414092	513.174	0.639279	393.967	0.442942	503.542	0.488342			285.585	0.449171	356.293	0.506081	335.927	0.481523	345.122	0.454721			808.61	1.10418	740.39	0.909706	1156.1	1.2321	849.756	0.955778
1891.79	248.72	0.379505	243.72	0.32274	279.194	0.339319	226.767	0.180091			578.893	0.407605	505.587	0.629827	394.167	0.443167	504.562	0.489332			281.098	0.442114	339.049	0.481587	333.732	0.478377	334.561	0.440806			776.756	1.06068	735.463	0.903653	1148.85	1.22438	877.146	0.986585
1894.27	252.58	0.385395	254	0.336353	279.056	0.339152	228.333	0.181334			586.518	0.412973	498.565	0.62108	410.967	0.462055	512.667	0.497192			284.78	0.447905	337.585	0.479508	330.561	0.473832	333.366	0.439231			787.659	1.07557	729.268	0.896041	1149.02	1.22456	831.293	0.935011
1896.76	246.16	0.375599	247.48	0.327719	278.278	0.338206	224.317	0.178145			578.107	0.407051	496.065	0.617965	392.167	0.440918	492.354	0.477492			276.902	0.435514	353.634	0.502304	331.756	0.475544	335.317	0.441802			774.171	1.05715	728.659	0.895293	1136.07	1.21076	847.098	0.952788
1899.24	244.9	0.373676	249.38	0.330235	283.889	0.345025	219.25	0.174121			554.964	0.390756	505.348	0.62953	387.967	0.436196	513.104	0.497616			280.512	0.441192	371.659	0.527907	336.951	0.482991	342.707	0.451539			783.219	1.06951	694.634	0.853487	1133.85	1.20839	845.219	0.950674
1901.73	245.18	0.374104	231.44	0.306478	291.472	0.354241	226.383	0.179786			558.589	0.393308	500.978	0.624086	386.1	0.434097	490.729	0.475916			275.317	0.433021	350.244	0.497489	340.854	0.488586	330.024	0.434828			799.537	1.09179	698.488	0.858222	1074.37	1.14499	855.39	0.962114
1904.22	259.74	0.39632	240.32	0.318237	275.25	0.334526	225.15	0.178806			542.107	0.381703	502.696	0.626226	386.867	0.434959	503.792	0.488585			274.854	0.432293	357.195	0.507362	332.049	0.475964	340.927	0.449193			790.268	1.07913	701.146	0.861488	1097.71	1.16987	826.878	0.930045
1906.7	247.84	0.378162	241.3	0.319535	262.25	0.318726	235.767	0.187238			554.232	0.39024	504.152	0.62804	393.767	0.442717	507.104	0.491797			287.39	0.45201	344.537	0.489382	330.122	0.473202	336.341	0.443151			821.683	1.12203	680.512	0.836135	1097.1	1.16922	860.61	0.967986
1909.19	242.96	0.370716	238.82	0.316251	289.417	0.351744	231.967	0.18422			577.982	0.406963	493.087	0.614256	397.167	0.44654	506.979	0.491676			278.268	0.437662	338.561	0.480894	336.268	0.482012	332.951	0.438684			851.683	1.163	692.39	0.850729	1078.46	1.14936	854.781	0.961429
1911.67	245.24	0.374195	238.78	0.316198	266.056	0.323352	218.217	0.1733			566.518	0.398891	487.609	0.607432	381.333	0.428737	513.062	0.497575			286.122	0.450015	357.341	0.507569	332	0.475894	331.854	0.437239			842.732	1.15077	742.902	0.912793	1071.78	1.14224	847.537	0.953282
1914.16	242.88	0.370594	249.52	0.33042	282.639	0.343506	214.167	0.170084			569.732	0.401154	492.217	0.613172	390.267	0.438782	502.729	0.487554			278.268	0.437662	351.341	0.499047	335.195	0.480474	334.366	0.440549			858.439	1.17222	723.927	0.889479	1060.29	1.12999	861.098	0.968535
1916.65	244.4	0.372913	249.18	0.32997	268.778	0.32666	218.967	0.173896			537.375	0.378371	509.109	0.634215	384.467	0.432261	512	0.496545			283.39	0.445718	336.512	0.477984	331.854	0.475685	328.122	0.432322			799.488	1.09172	731.781	0.899129	1097.12	1.16924	833.293	0.93726
1919.13	250.92	0.382862	236.44	0.313099	274.556	0.333683	223.717	0.177668			531.714	0.374385	505.652	0.629908	393.467	0.44238	516.125	0.500546			273.366	0.429953	339.049	0.481587	332.244	0.476244	332.439	0.43801			817.854	1.1168	759.561	0.933261	1121.07	1.19477	849.268	0.955229
1921.62	258.1	0.393817	240.56	0.318555	282.028	0.342764	226.45	0.179839			533.589	0.375706	503	0.626605	391.1	0.439718	513.479	0.497979			278.244	0.437625	327.951	0.465824	334.415	0.479356	346.024	0.455909			788.073	1.07614	751.854	0.923792	1074.68	1.14533	815	0.916685
1924.11	256.4	0.391223	249.44	0.330314	260.444	0.316531	232.233	0.184431			535.929	0.377353	511.543	0.637247	391.067	0.439681	529.354	0.513375			286.317	0.450322	331.341	0.470639	340.537	0.488131	331.732	0.437078			790.122	1.07893	746.927	0.917738	1109.32	1.18224	814.902	0.916575
1926.59	254.82	0.388813	241.92	0.320356	283.833	0.344957	232.25	0.184445			545.018	0.383753	507.761	0.632536	388.667	0.436983	525.646	0.509779			277.537	0.436513	335.073	0.47594	330.317	0.473482	330.61	0.4356			787	1.07467	746.341	0.917018	1100.73	1.17309	830.585	0.934215
1929.08	256.68	0.391651	237.6	0.314635	279.583	0.339792	213.617	0.169647			556.429	0.391787	520.152	0.647972	388.033	0.43627	512.604	0.497131			285.171	0.44852	339.732	0.482557	324.878	0.465685	333.756	0.439745			793.073	1.08296	740.146	0.909407	1110.39	1.18338	855.244	0.96195
1931.56	242.3	0.369709	243.64	0.322634	272.472	0.33115	219.05	0.173962			532.536	0.374964	524.087	0.652873	381.9	0.429375	497.562	0.482543			280.659	0.441423	338.976	0.481484	333.976	0.478727	325.488	0.428852			772.927	1.05545	758.268	0.931673	1091.95	1.16373	851.707	0.957972
1934.05	246.2	0.37566	237.8	0.3149	272.028	0.33061	225.1	0.178767			523.857	0.368853	503.761	0.627553	388.333	0.436607	508.542	0.493191			276.927	0.435553	341.829	0.485536	335.244	0.480544	318.098	0.419115			773.268	1.05592	755.415	0.928167	1107.63	1.18045	813.122	0.914573
1936.53	256.76	0.391773	235.28	0.311563	277.028	0.336687	219.6	0.174399			524.321	0.36918	523.217	0.65179	366.367	0.411911	522.125	0.506364			272.39	0.428418	351.707	0.499567	344.268	0.493479	328.293	0.432547			767.756	1.04839	758.634	0.932123	1078.85	1.14978	856.463	0.963321
1939.02	250.7	0.382526	249.9	0.330923	262.889	0.319503	226.367	0.179773			509.125	0.35848	513.065	0.639143	370.833	0.416932	522.208	0.506445			281.317	0.442458	341.39	0.484912	340.317	0.487816	317.805	0.418729			760.244	1.03814	732.854	0.900447	1099.24	1.17151	855.146	0.96184
1941.51	236.78	0.361287	238.96	0.316436	256.611	0.311873	235.983	0.18741			526.411	0.370651	518.565	0.645995	372.167	0.418432	502.208	0.487049			284.146	0.446907	337.902	0.479958	339.512	0.486662	317.902	0.418856			773.902	1.05679	737.756	0.90647	1131.83	1.20623	841.268	0.946231
1943.99	258.66	0.394672	240.18	0.318052	268.972	0.326896	233.233	0.185226			523.946	0.368916	517.152	0.644234	374.967	0.42158	508.083	0.492746			284.976	0.448213	340.22	0.483251	321.317	0.460581	324.244	0.427212			773.195	1.05582	757.219	0.930384	1098.9	1.17114	839.829	0.944612
1946.48	255.54	0.389911	236.4	0.313046	265.917	0.323183	230.967	0.183426			533.018	0.375303	513.304	0.639441	383.967	0.431699	506.333	0.491049			278.195	0.437548	335.39	0.47639	322.829	0.462748	315.976	0.416319			749.634	1.02365	742.902	0.912793	1079	1.14993	828.488	0.931856
1948.96	261.32	0.398731	235.96	0.312464	272.472	0.33115	225.467	0.179058			548.464	0.386179	504.565	0.628554	383.367	0.431024	523.5	0.507698			277.488	0.436436	331.098	0.470294	334.439	0.47939	311.61	0.410566			775.073	1.05838	738.024	0.906799	1065.61	1.13566	817.098	0.919045
1951.45	259.4	0.395801	242.14	0.320647	245	0.297762	230.45	0.183015			537.589	0.378522	520.565	0.648486	384.4	0.432185	510.521	0.495111			271.244	0.426615	346.366	0.49198	345.171	0.494774	306.122	0.403336			768.341	1.04919	738.927	0.907909	1090.56	1.16225	839.122	0.943817
1953.94	254.26	0.387958	240.16	0.318025	255.75	0.310827	223.433	0.177443			533.946	0.375957	502.348	0.625792	376.033	0.422778	504.292	0.48907			287.829	0.4527	336.024	0.477291	339.561	0.486732	302.634	0.39874			799.39	1.09159	780.122	0.958524	1080.73	1.15178	832.171	0.935999
1956.42	257.16	0.392383	235.02	0.311219	258.5	0.314169	229.783	0.182486			508.643	0.358141	516.913	0.643937	387.733	0.435933	511.812	0.496363			292.756	0.460449	350.805	0.498286	335.585	0.481033	311.439	0.410341			797.073	1.08843	774.585	0.951721	1073.05	1.14359	824.439	0.927302
1958.91	255.54	0.389911	232.62	0.308041	250.806	0.304818	221.683	0.176053			515.018	0.362629	487.37	0.607134	379.2	0.426339	500	0.484907			278.561	0.438123	341.951	0.485709	331.22	0.474776	304.341	0.400989			794.805	1.08533	775.122	0.952381	1126.19	1.20023	815.634	0.917398
1961.39	251.84	0.384266	230.76	0.305578	253.528	0.308126	219.8	0.174558			514.732	0.362428	502.652	0.626171	386.9	0.434996	502.229	0.487069			287.366	0.451972	344.634	0.48952	342.39	0.490787	296.415	0.390546			805.098	1.09938	765.39	0.940424	1089.56	1.16119	809.951	0.911006
1963.88	253.5	0.386798	226.2	0.299539	264.944	0.322001	220.067	0.17477			512.339	0.360743	507.652	0.6324	388.533	0.436832	503.625	0.488423			285.927	0.449709	337.366	0.479197	330.537	0.473797	299.659	0.39482			798.195	1.08996	728.219	0.894752	1067.56	1.13774	822.439	0.925052
1966.37	254.38	0.388141	228.46	0.302532	254.028	0.308734	234.2	0.185994			518.321	0.364955	515.63	0.642338	404.967	0.455309	498.354	0.483311			290.171	0.456384	354.439	0.503447	321.366	0.460651	296.659	0.390867			798.854	1.09086	717.195	0.881207	1067.61	1.13779	812.366	0.913722
1968.85	251.4	0.383594	220.18	0.291567	234.806	0.285372	224.633	0.178396			516.536	0.363698	508.587	0.633565	388.767	0.437095	495.25	0.480301			286.439	0.450514	345.341	0.490524	333.415	0.477923	307.683	0.405392			810.805	1.10718	734.732	0.902754	1110.63	1.18364	821.171	0.923626
1971.34	250.64	0.382435	222.42	0.294534	273.139	0.33196	228.283	0.181295			524.429	0.369256	510.804	0.636326	395.833	0.44504	509.125	0.493757			284.049	0.446755	349.024	0.495756	345.049	0.494599	297.244	0.391638			806.634	1.10148	702.829	0.863556	1144.29	1.21952	841.707	0.946724
1973.82	249.2	0.380237	219.54	0.29072	263.944	0.320785	221.017	0.175524			509.929	0.359046	506.935	0.631507	403.333	0.453472	503.25	0.488059			282.146	0.443762	334.683	0.475386	332.829	0.477083	297	0.391317			817.561	1.1164	740.805	0.910216	1089.15	1.16074	841.707	0.946724
1976.31	251.76	0.384144	222.3	0.294375	257.639	0.313122	226.2	0.17964			511.214	0.359951	507.696	0.632455	403.033	0.453135	517.625	0.502			285.829	0.449555	347.756	0.493955	325.39	0.466419	293.195	0.386303			792.366	1.082	733.707	0.901495	1109.54	1.18248	860.512	0.967876
1978.8	242.56	0.370106	220.02	0.291355	273.194	0.332027	217.2	0.172493			524.089	0.369016	517.196	0.644289	407.467	0.45812	507.854	0.492524			288.171	0.453238	345.317	0.49049	327.39	0.469286	296.22	0.390289			802.293	1.09555	727.585	0.893973	1113.12	1.1863	874.707	0.983842
1981.28	259.02	0.395221	224.5	0.297288	256.139	0.311299	228.817	0.181719			532.107	0.374662	522	0.650274	418.433	0.470449	514.458	0.498929			279.146	0.439043	344.024	0.488654	320.707	0.459707	294.512	0.388039			836.244	1.14192	748.024	0.919086	1153	1.2288	858.293	0.96538
1983.77	249.78	0.381122	234	0.309868	247.361	0.300631	226.2	0.17964			532.214	0.374737	521.043	0.649081	399.9	0.449612	529.5	0.513517			287.78	0.452623	347.122	0.493054	322.268	0.461944	300.415	0.395816			823.61	1.12466	757.707	0.930984	1150.76	1.2264	841.537	0.946533
1986.25	245.44	0.3745	230.9	0.305763	248.333	0.301812	224.3	0.178131			523.482	0.368589	505	0.629096	400.433	0.450212	511.021	0.495596			287.878	0.452777	339.244	0.481864	326.293	0.467714	302.439	0.398483			814.976	1.11287	749.61	0.921035	1212.54	1.29225	868.756	0.977148
1988.74	261.5	0.399005	247.2	0.327348	240.194	0.291921	225.733	0.179269			514.375	0.362177	500.109	0.623003	419.267	0.471387	523.646	0.507839			284.293	0.447139	348.268	0.494682	325.805	0.467014	299.244	0.394273			839.585	1.14648	703.683	0.864605	1207.73	1.28713	887.732	0.998492
1991.22	250.58	0.382343	242.48	0.321098	254.167	0.308903	217.167	0.172467			521.571	0.367244	486.652	0.606239	419.267	0.471387	529.354	0.513375			287.927	0.452854	354.61	0.50369	329.659	0.472539	306.927	0.404396			826.39	1.12846	712.634	0.875603	1175.34	1.25261	878.098	0.987656
1993.71	259.78	0.396381	258.62	0.34247	256.556	0.311806	216.75	0.172135			505.411	0.355865	505.413	0.629611	420.433	0.472698	523.521	0.507718			287.22	0.451742	338	0.480097	336.902	0.482921	300.976	0.396555			848	1.15797	735.171	0.903294	1219.56	1.29973	891.415	1.00263
1996.2	245.2	0.374134	233.78	0.309577	245.389	0.298234	221.083	0.175577			507.554	0.357374	507.87	0.632671	403.2	0.453323	526.208	0.510324			283.707	0.446217	342.659	0.486715	325.146	0.46607	313.195	0.412655			849.683	1.16027	726.415	0.892535	1179.61	1.25716	870.463	0.979068
1998.68	245.32	0.374317	253.46	0.335637	237.444	0.288578	218.467	0.173499			523.143	0.36835	514.957	0.6415	410.4	0.461418	522.812	0.507031			283.902	0.446524	339.854	0.482731	328.122	0.470335	315.585	0.415804			865.829	1.18231	737.878	0.90662	1160.78	1.23709	894.39	1.00598

## Sheet: Figure S1
vehicle full buffer									PF7845-yne full buffer											Figure S1C statistical analysis
Z=10 micron				Z=50 micron					Z=10 micron				Z=50 micron								vehicle full buffer	PF-7845-yne full buffer	PF-7845-yne no BTTP	PF-7845-yne no Cu	PF-7845-yne no N3
signal intensity	background intensity	labeling intensity	normalized labeling intensity	signal intensity	background intensity	labeling intensity	normalized labeling intensity		signal intensity	background intensity	labeling intensity	normalized labeling intensity	signal intensity	background intensity	labeling intensity	normalized labeling intensity				P value	0.2861	0.2112	0.0008	0.0023	0.9571
271.15	189.13	82.02	1.13444	269.19	190.12	79.07	1.09364		720.28	512.67	207.61	2.87151	697.07	504.64	192.43	2.72262				P value summary	ns	ns	***	**	ns
268.13	186.14	81.99	1.13402	252.04	177.55	74.49	1.03029		815.83	577.22	238.61	3.30028	749.49	545.57	203.92	2.88518				Significantly different (P < 0.05)?	No	No	Yes	Yes	No
254.24	178.25	75.99	1.05104	254.4	178.95	75.45	1.04357		826.71	575.64	251.07	3.47261	805.53	589.65	215.88	3.0544				One- or two-tailed P value?	Two-tailed	Two-tailed	Two-tailed	Two-tailed	Two-tailed
244.55	180.18	64.37	0.890318	244.85	181.23	63.62	0.879945		901.11	679.76	221.35	3.06155	944.28	705.99	238.29	3.37147				t, df	t=1.194, df=5	t=1.433, df=5	t=7.159, df=5	t=5.733, df=5	t=0.05654, df=5
265.76	194.39	71.37	0.987137	280.1	206.58	73.52	1.01687		896.93	660.91	236.02	3.26445	837.8	620.8	217	3.07025				Number of pairs	6	6	6	6	6
223.7	165.64	58.06	0.803043	224.88	166.96	57.92	0.801107		915.04	669	246.04	3.40304	896.46	661.54	234.92	3.32379				Mean of differences (B - A)	-0.02167	-0.1567	-1.072	-0.5717	-0.008333
	mean labeling intensity	72.3			mean labeling intensity	70.6783														SD of differences	0.04446	0.2677	0.3667	0.2442	0.361
																				SEM of differences	0.01815	0.1093	0.1497	0.09971	0.1474
PF7845-yne no BTTP									PF7845-yne no Cu											95% confidence interval	-0.06832 to 0.02499	-0.4376 to 0.1243	-1.456 to -0.6869	-0.8280 to -0.3153	-0.3872 to 0.3705
Z=10 micron				Z=50 micron					Z=10 micron				Z=50 micron							R squared (partial eta squared)	0.2218	0.2913	0.9111	0.868	0.000639
478.46	335.82	142.64	1.97289	323.68	230.16	93.52	1.2935		309.96	214.9	95.06	1.3148	253.52	178.8	74.72	1.05718
507.32	348.01	159.31	2.20346	271.9	191.56	80.34	1.1112		386.57	266.44	120.13	1.66155	285.77	202.04	83.73	1.18466
722.19	510.3	211.89	2.93071	342.26	244.37	97.89	1.35394		374.46	251.71	122.75	1.69779	272.81	192.26	80.55	1.13967
608.42	433.02	175.4	2.426	455.84	325.82	130.02	1.79834		551.93	386.93	165	2.28216	324.31	230.36	93.95	1.32926
703.8	498.87	204.93	2.83444	438.49	315.63	122.86	1.69931		387.01	266.03	120.98	1.67331	289.61	203.25	86.36	1.22187
773.64	529.93	243.71	3.37082	545.39	397.12	148.27	2.05076		477.69	336.14	141.55	1.95781	292.04	205.62	86.42	1.22272
PF7845-yne no N3
Z=10 micron				Z=50 micron
691.67	478.05	213.62	2.95463	611.99	428.75	183.24	2.53444
613.25	429.57	183.68	2.54053	650.62	455.9	194.72	2.69322
691.34	484.12	207.22	2.86611	773.56	531.5	242.06	3.34799
756.33	541.03	215.3	2.97787	660.7	471.06	189.64	2.62296
688.83	484.56	204.27	2.82531	744.77	521.71	223.06	3.0852
693.25	482.18	211.07	2.91936	654.47	455.03	199.44	2.75851

## Sheet: Figure 2D
LabelAbrv	LabelName	RegionalName	pargyline_01	pargyline_02	pargyline_03	pargyline_04	pargyline_05	veh_01	veh_02	veh_03	veh_04	veh_05
RAAA	Right Anterior amygdalar area	Right Cerebral nuclei	105.909	194.754	128.62	87.5036	143.2	23.6991	18.7786	4.61696	17.6972	15.0781
RACA	Right Anterior cingulate area	Right Cerebral cortex	75.6653	165.785	100.167	68.2792	110.525	21.7934	16.933	6.43298	12.3284	13.2178
RACB	Right Nucleus accumbens	Right Cerebral nuclei	125.942	257.39	172.425	114.031	177.095	27.0648	19.0273	10.2376	16.1078	15.3097
RACVII	Right Accessory facial motor nucleus	Right Medulla	140.725	260.114	162.559	117.223	187.539	28.0315	5.07717	3.04881	16.3817	15.2174
RADP	Right Anterodorsal preoptic nucleus	Right Hypothalamus	97.7185	216.413	135.5	97.9713	144.462	22.4292	18.1556	13.4476	17.2263	12.8098
RAHN	Right Anterior hypothalamic nucleus	Right Hypothalamus	98.7482	231.791	142.708	102.617	157.3	22.5702	14.0936	4.77436	16.5538	11.4898
RAI	Right Agranular insular area	Right Cerebral cortex	88.7419	167.959	107.11	72.83	123.69	24.0385	19.7108	15.371	13.8432	15.0608
RAMB	Right Nucleus ambiguus	Right Medulla	141.854	232.735	150.367	110.476	169.316	22.9626	15.0436	2.46409	13.792	13.4919
RAN	Right Ansiform lobule	Right Cerebellum	81.5241	122.081	82.48	62.2195	82.4866	18.5465	14.9914	3.83305	11.246	11.6064
RAOB	Right Accessory olfactory bulb	Right Cerebral cortex	76.0479	149.021	112.127	37.5541	43.1694	18.498	14.3472	3.5082	9.64977	7.52438
RAON	Right Anterior olfactory nucleus	Right Cerebral cortex	76.9015	156.075	104.573	64.2608	105.817	19.5563	11.3287	4.86085	13.1386	11.858
RAP	Right Area postrema	Right Medulla	12.3072	41.1356	18.6087	23.7027	19.097	3.63498	3.44613	5.1657	3.43913	5.51054
RAPN	Right Anterior pretectal nucleus	Right Midbrain	115.972	218.994	147.002	119.767	195.948	32.2374	26.2247	27.3187	19.1273	20.9555
RAQ	Right cerebral aqueduct	Right ventricular systems	29.8607	94.9851	51.5936	48.4983	62.1822	11.2163	12.0726	5.35827	10.5402	5.95995
RARH	Right Arcuate hypothalamic nucleus	Right Hypothalamus	43.8417	84.192	42.3849	43.6418	59.2788	7.84739	3.81805	2.51866	6.41949	4.56439
RASO	Right Accessory supraoptic group	Right Hypothalamus	111.252	246.257	133.106	97.6164	155.207	21.7256	14.7289	3.93763	15.4981	11.0931
RAT	Right Anterior tegmental nucleus	Right Midbrain	108.6	266.146	155.588	120.724	179.161	29.6054	22.0447	12.0148	17.9791	17.3307
RATN	Right Anterior group of the dorsal thalamus	Right Thalamus	120.082	257.609	160.807	134.714	198.162	29.2804	22.9645	24.1628	18.44	18.6133
RAUD	Right Auditory areas	Right Cerebral cortex	74.7803	149.478	88.1222	70.7138	106.64	23.251	19.8277	9.58233	12.5858	12.0757
RAVP	Right Anteroventral preoptic nucleus	Right Hypothalamus	66.1252	129.101	78.2811	68.1773	74.1389	17.9599	7.5611	2.81555	11.4115	7.37065
RAVPV	Right Anteroventral periventricular nucleus	Right Hypothalamus	65.8994	123.953	76.2157	64.9982	73.5079	10.8734	6.9857	2.83338	11.484	5.13289
RB	Right Barrington's nucleus	Right Pons	164.141	422.344	265.249	164.426	278.026	28.1617	23.5414	18.2015	16.2368	13.4481
RBA	Right Bed nucleus of the accessory olfactory tract	Right Cerebral nuclei	96.0119	204.888	124.019	85.7931	134.853	24.0471	18.5995	3.75602	17.9185	15.0912
RBAC	Right Bed nucleus of the anterior commissure	Right Cerebral nuclei	80.6891	208.129	122.917	104.029	181.376	32.5352	19.2701	17.7269	16.4571	17.6377
RBLAa	Right Basolateral amygdalar nucleus anterior part	Right Cerebral cortex	122.197	206.742	137.877	99.56	166.597	27.1235	22.3412	14.0316	16.4647	19.2012
RBLAp	Right Basolateral amygdalar nucleus posterior part	Right Cerebral cortex	133.545	195.92	127.465	94.3839	159.992	25.2727	23.23	14.4455	14.361	17.7087
RBLAv	Right Basolateral amygdalar nucleus ventral part	Right Cerebral cortex	118.716	163.026	109.63	81.9053	126.463	20.2224	19.1588	3.94677	14.1939	15.0981
RBMA	Right Basomedial amygdalar nucleus	Right Cerebral cortex	121.755	193.364	119.403	95.4104	151.367	22.6939	20.1548	5.56139	15.7021	15.2682
RBST	Right Bed nuclei of the stria terminalis	Right Cerebral nuclei	109.744	250.043	155.359	119.159	173.363	28.949	20.8067	18.8805	17.8203	17.2004
RCEA	Right Central amygdalar nucleus	Right Cerebral nuclei	115.782	204.343	133.477	102.321	169.275	26.3901	21.6182	16.5589	17.751	18.9261
RCENT	Right Central lobule	Right Cerebellum	85.7257	139.489	85.0424	83.5341	140.677	25.3553	21.6132	9.63443	14.6298	11.6067
RCLA	Right Claustrum	Right Cerebral cortex	113.727	207.202	134.761	97.4948	168.052	27.0323	23.0149	22.2082	15.655	17.9162
RCLI	Right Central linear nucleus raphe	Right Midbrain	91.206	305.891	159.232	117.024	180.263	26.127	17.7088	1.58967	17.8716	8.27022
RCN	Right Cochlear nuclei	Right Medulla	126.3	218.448	150.752	93.1425	144.782	22.3017	18.1894	4.60182	11.8301	11.8423
RCOA	Right Cortical amygdalar area	Right Cerebral cortex	81.4344	132.37	78.128	62.8517	99.4674	21.2895	15.2434	3.58188	14.7658	14.0789
RCOPY	Right Copula pyramidis	Right Cerebellum	92.0253	167.242	110.051	77.798	111.6	23.6963	15.326	9.54819	13.0017	13.9116
RCP	Right Caudoputamen	Right Cerebral nuclei	104.803	186.94	128.6	96.5693	167.051	28.1455	22.5933	23.5736	17.9735	19.6902
RCS	Right Superior central nucleus raphe	Right Pons	87.7598	238.181	138.786	103.47	158.425	28.0819	20.7864	1.53796	18.2224	15.1618
RCTXsp	Right Cortical subplate	Right Cerebral cortex	111.361	206.582	137.544	94.528	153.097	25.1956	19.6208	13.6213	14.7899	16.4396
RCUL	Right Culmen	Right Cerebellum	81.8634	137.301	91.8681	73.4479	107.627	22.0084	17.6373	8.24994	13.1057	11.8563
RCUN	Right Cuneiform nucleus	Right Midbrain	133.641	273.522	172.393	138.231	198.537	34.7918	28.4401	25.6481	18.7199	20.9474
RDCN	Right Dorsal column nuclei	Right Medulla	58.6358	67.9063	45.0257	44.3703	78.3218	11.5768	8.88348	7.77015	10.1977	7.14832
RDEC	Right Declive (VI)	Right Cerebellum	69.2986	101.354	65.4326	61.3915	84.6696	18.0874	11.6825	2.98049	11.616	8.99804
RDMH	Right Dorsomedial nucleus of the hypothalamus	Right Hypothalamus	98.3358	235.909	115.263	98.1519	175.268	19.3647	11.9857	4.15249	16.9049	11.217
RDMX	Right Dorsal motor nucleus of the vagus nerve	Right Medulla	94.2691	206.277	128.592	78.7607	117.859	11.1064	8.31744	6.0842	11.2007	10.407
RDN	Right Dentate nucleus	Right Cerebellum	132.833	232.705	161.667	117.793	167.603	29.524	27.5056	13.9783	16.3605	17.2831
RDP	Right Dorsal peduncular area	Right Cerebral cortex	88.208	202.454	112.409	83.4198	141.931	21.3127	15.2104	14.7726	14.5799	13.3871
RDR	Right Dorsal nucleus raphe	Right Midbrain	85.2058	198.279	92.6647	114.48	152.303	25.5571	15.2428	2.41922	15.0939	4.83055
RDTN	Right Dorsal tegmental nucleus	Right Pons	90.579	242.407	146.457	96.4386	197.644	22.5912	16.9794	9.70052	13.6271	10.7152
RECT	Right Ectorhinal area	Right Cerebral cortex	83.4299	143.736	92.8543	67.9462	100.153	21.1522	19.6963	16.1896	11.7301	11.4371
RECU	Right External cuneate nucleus	Right Medulla	70.657	90.409	68.8243	44.0098	45.0337	14.8062	14.8338	8.65635	14.3934	11.1439
REPI	Right Epithalamus	Right Thalamus	117.528	299.536	168.659	113.906	168.775	24.3766	18.4496	16.7122	16.7607	13.1355
REPd	Right Endopiriform nucleus dorsal part	Right Cerebral cortex	110.137	202.533	135.522	95.3741	155.613	25.2952	22.0782	16.6239	14.9263	17.6391
REPv	Right Endopiriform nucleus ventral part	Right Cerebral cortex	115	176.512	117.013	86.143	132.721	21.481	20.4312	5.50175	15.2721	15.3196
REW	Right Edinger-Westphal nucleus	Right Midbrain	50.8404	176.247	75.8214	69.994	130.792	27.886	15.1323	2.00947	17.0316	3.58514
RFL	Right Flocculus	Right Cerebellum	98.3866	156.256	107.166	71.2335	112.347	20.5821	19.4096	8.15491	10.2217	11.5214
RFN	Right Fastigial nucleus	Right Cerebellum	118.925	235.97	150.247	110.97	160.739	29.2881	24.5021	14.1686	15.6382	16.2798
RFOTU	Right Folium-tuber vermis (VII)	Right Cerebellum	53.7469	90.6041	57.3722	56.4109	78.9151	18.3665	10.4857	3.76749	10.3977	8.29398
RFRP	Right Frontal pole cerebral cortex	Right Cerebral cortex	56.5698	113.614	76.9846	39.7229	66.1578	14.6472	12.1924	2.81511	7.83561	7.65923
RFS	Right Fundus of striatum	Right Cerebral nuclei	103.243	205.77	139.638	95.0912	153.959	25.0869	20.6617	11.0101	18.2191	16.3357
RGENd	Right Geniculate group dorsal thalamus	Right Thalamus	111.485	195.323	131.412	104.364	179.895	26.6059	24.2816	26.5439	18.5071	20.1578
RGENv	Right Geniculate group ventral thalamus	Right Thalamus	110.441	189.588	121.574	101.862	178.952	25.0988	23.9949	27.0069	17.0026	19.6503
RGPe	Right Globus pallidus external segment	Right Cerebral nuclei	97.9093	168.197	118.024	93.1641	159.455	27.8727	22.1519	25.4704	19.5381	21.5199
RGPi	Right Globus pallidus internal segment	Right Cerebral nuclei	97.1238	175.031	121.555	96.6258	155.103	28.3269	23.193	20.4922	19.8885	21.3647
RGRN	Right Gigantocellular reticular nucleus	Right Medulla	99.1038	193.467	122.354	92.6036	134.752	22.1698	13.9179	2.88792	16.1592	14.5678
RGU	Right Gustatory areas	Right Cerebral cortex	95.3085	176.98	112.948	74.5088	129.32	25.0591	21.4047	18.7136	13.4923	15.1352
RHIP	Right Hippocampal region	Right Cerebral cortex	103.648	180.691	117.714	93.881	150.948	27.0225	23.0146	19.9934	15.9805	16.8018
RHPF	Right Hippocampal formation	Right Cerebral cortex	85.0071	150.739	94.7631	75.1975	110.312	21.7631	17.6902	10.851	12.191	13.2996
RHY	Right Hypothalamus	Right Hypothalamus	79.2117	182.625	95.5972	83.7393	122.289	19.4495	13.7596	7.36055	13.3335	11.5192
RIA	Right Intercalated amygdalar nucleus	Right Cerebral nuclei	122.373	199.006	126.54	101.261	162.303	24.0617	21.2353	8.15462	16.385	16.6893
RIC	Right Inferior colliculus	Right Midbrain	96.7736	205.507	133.04	100.008	124.004	24.9954	19.8659	10.4768	14.9938	14.8025
RICB	Right Infracerebellar nucleus	Right Medulla	158.528	276.699	197.337	144.97	201.466	31.5428	23.7173	12.0653	18.0043	19.9347
RIF	Right Interfascicular nucleus raphe	Right Midbrain	90.9585	345.451	152.007	111.773	191.916	25.9343	17.7005	0.88942	17.3923	7.53532
RIII	Right Oculomotor nucleus	Right Midbrain	74.6396	231.53	124.553	93.1095	156.086	28.1863	19.9233	5.01293	17.6511	10.1372
RIIn	Right optic nerve	Right fiber tracts	11.8906	30.1067	10.4427	19.9463	20.3069	3.69549	3.42912	2.46335	3.46698	3.26616
RILA	Right Infralimbic area	Right Cerebral cortex	90.4272	211.023	122.416	80.1061	136.206	22.3729	16.4754	14.2145	14.3529	13.2596
RILM	Right Intralaminar nuclei of the dorsal thalamus	Right Thalamus	122.653	307.719	182.577	140.733	208.175	30.1914	24.5359	22.9766	18.8578	17.119
RINC	Right Interstitial nucleus of Cajal	Right Midbrain	87.6932	233.353	134.466	103.238	173.669	30.6455	22.0452	17.9477	17.3835	16.4139
RIO	Right Inferior olivary complex	Right Medulla	70.3275	159.719	97.7192	34.4902	70.3117	8.32279	4.1035	2.30967	5.5781	5.89182
RIP	Right Interposed nucleus	Right Cerebellum	131.773	244.105	166.796	117.908	169.74	30.8778	25.971	17.2804	17.2881	19.3165
RIPN	Right Interpeduncular nucleus	Right Midbrain	75.665	281.272	159.742	106.567	161.85	23.8616	14.8728	1.25781	15.2267	11.1844
RIRN	Right Intermediate reticular nucleus	Right Medulla	128.741	233.684	158.228	110.331	157.348	26.8322	16.9976	3.05128	15.9631	15.2529
RISN	Right Inferior salivatory nucleus	Right Medulla	159.374	292.155	181.005	131.109	190.887	35.4443	22.2248	4.00856	18.2097	19.4369
RIV	Right Trochlear nucleus	Right Midbrain	87.1493	301.051	154.668	118.731	199.672	28.7995	22.2794	8.11687	16.6798	13.1686
RIVn	Right trochlear nerve	Right fiber tracts	144.082	345.607	220.091	165.151	237.714	32.1125	25.9774	19.5265	16.9713	16.2712
RLA	Right Lateral amygdalar nucleus	Right Cerebral cortex	113.892	190.037	125.099	90.7664	157.15	26.0233	23.4784	21.1251	14.9954	18.3659
RLAT	Right Lateral group of the dorsal thalamus	Right Thalamus	109.923	206.843	136.075	117.641	190.828	29.6873	24.565	26.2893	19.8906	20.6634
RLC	Right Locus ceruleus	Right Pons	204.389	438.661	269.637	199	279.783	30.7299	25.8031	20.4894	18.013	15.6059
RLDT	Right Laterodorsal tegmental nucleus	Right Pons	126.486	317.776	199.334	132.702	237.207	27.9189	21.0519	18.6321	15.1613	11.3487
RLHA	Right Lateral hypothalamic area	Right Hypothalamus	123.248	265.347	161.941	122.372	184.185	27.7436	19.6823	9.22836	17.6192	15.3191
RLIN	Right Linear nucleus of the medulla	Right Medulla	128.178	226.169	173.834	108.99	151.474	27.292	19.988	2.65273	16.8012	14.8612
RLING	Right Lingula (I)	Right Cerebellum	69.8769	165.529	92.5006	50.468	130.171	21.2273	17.2217	14.1613	13.42	6.97289
RLPO	Right Lateral preoptic area	Right Hypothalamus	100.601	223.467	138.142	99.2535	143.727	25.1241	18.2812	8.62051	16.7074	13.9632
RLRN	Right Lateral reticular nucleus	Right Medulla	82.2853	158.495	103.759	51.279	106.843	17.073	6.95873	2.48087	7.88027	6.79724
RLS	Right Lateral septal nucleus	Right Cerebral nuclei	86.0336	197.845	117.235	90.0988	149.4	25.7031	19.975	16.2902	15.1433	14.7154
RLT	Right Lateral terminal nucleus of the accessory optic tract	Right Midbrain	106.757	227.109	172.053	106.631	176.525	25.9135	25.6751	21.5921	15.9803	18.5322
RMA	Right Magnocellular nucleus	Right Cerebral nuclei	105.434	202.578	129.051	91.3043	138.004	26.4432	17.6019	4.0649	17.1043	14.7023
RMARN	Right Magnocellular reticular nucleus	Right Medulla	90.7044	173.574	104.945	76.3809	87.2096	13.5111	3.80649	2.43288	7.78672	8.01683
RMB	Right Midbrain	Right Midbrain	100.551	224.492	137.502	112.627	166.871	28.8444	23.2226	17.2309	16.5003	17.204
RMBO	Right Mammillary body	Right Hypothalamus	72.1179	188.302	88.4359	82.4392	128.664	19.8483	10.3032	3.4414	13.1898	10.2626
RMDRN	Right Medullary reticular nucleus	Right Medulla	120.111	212.675	152.265	102.129	131.156	20.0139	14.4311	2.85959	13.4427	12.456
RMEA	Right Medial amygdalar nucleus	Right Cerebral nuclei	108.972	211.841	140.214	96.8289	160.736	24.4974	20.6326	8.5861	16.7454	16.4483
RMED	Right Medial group of the dorsal thalamus	Right Thalamus	117.446	303.406	170.95	136.239	203.898	29.295	23.0266	20.3207	18.2997	16.3321
RMEPO	Right Median preoptic nucleus	Right Hypothalamus	62.3533	140.081	68.094	64.7062	75.0232	16.2703	11.6444	6.89115	14.8837	7.95652
RMEV	Right Midbrain trigeminal nucleus	Right Midbrain	161.694	387.367	243.41	182.133	252.113	31.9206	26.4069	21.6871	17.6396	16.353
RMO	Right Somatomotor areas	Right Cerebral cortex	75.418	147.861	95.3269	71.6627	110.717	22.4769	17.9358	4.84738	13.0491	13.263
RMOB	Right Main olfactory bulb	Right Cerebral cortex	50.3446	99.1694	66.1436	21.0138	61.7615	11.5063	7.68796	1.69562	7.1957	8.39826
RMPN	Right Medial preoptic nucleus	Right Hypothalamus	79.8607	183.264	111.392	77.4757	116.743	18.4814	11.4182	3.08265	15.3517	8.43707
RMPO	Right Medial preoptic area	Right Hypothalamus	86.9041	197.457	118.91	83.9658	113.903	20.9648	14.4704	5.03509	15.8594	10.1986
RMPT	Right Medial pretectal area	Right Midbrain	84.7097	238.604	133.615	90.8461	138.889	26.3504	18.7677	15.5787	15.6019	11.0711
RMRN	Right Midbrain reticular nucleus	Right Midbrain	111.112	239.6	151.771	121.154	183.684	33.8313	26.813	24.4559	18.1104	20.519
RMSC	Right Medial septal complex	Right Cerebral nuclei	74.3809	163.152	94.7898	73.5545	100.342	21.2251	12.7851	7.3634	15.4781	10.4183
RMTN	Right Midline group of the dorsal thalamus	Right Thalamus	111.257	309.856	151.16	113.678	181.15	24.9898	16.6638	14.5113	16.9846	12.4609
RMY	Right Medulla	Right Medulla	94.8018	185.2	121.974	81.5572	117.318	19.4991	13.3945	5.07801	11.4531	12.1606
RNB	Right Nucleus of the brachium of the inferior colliculus	Right Midbrain	126.229	263.556	165.373	124.12	203.142	31.1639	25.3136	26.2953	17.0121	20.3917
RND	Right Nucleus of Darkschewitsch	Right Midbrain	82.5113	234.281	132.679	100.373	168.192	30.3289	21.7243	14.0869	17.2971	14.0454
RNI	Right Nucleus incertus	Right Pons	81.8051	225.115	139.069	96.9194	149.638	22.8876	18.6054	6.14957	14.8795	11.3598
RNLL	Right Nucleus of the lateral lemniscus	Right Pons	107.457	227.561	142.428	104.886	161.494	30.705	25.6496	10.1258	13.4353	15.2243
RNLOT	Right Nucleus of the lateral olfactory tract	Right Cerebral cortex	77.2026	151.075	98.3835	68.2587	100.336	23.012	13.575	3.34318	16.5489	13.9116
RNOD	Right Nodulus (X)	Right Cerebellum	68.7546	129.601	75.8992	64.4626	111.22	21.7697	14.508	13.8729	12.4333	10.9667
RNOT	Right Nucleus of the optic tract	Right Midbrain	118.933	269.54	179.85	124.79	209.007	33.2695	25.8533	19.1053	17.9853	19.3264
RNPC	Right Nucleus of the posterior commissure	Right Midbrain	110.946	256.005	168.633	121.97	194.136	31.8036	25.6677	23.4949	17.2439	17.6153
RNTB	Right Nucleus of the trapezoid body	Right Medulla	67.3256	131.659	74.0764	69.8002	88.0065	21.8318	5.05364	2.63693	5.08627	5.37532
RNTS	Right Nucleus of the solitary tract	Right Medulla	108.695	189.497	121.325	95.9086	135.294	18.5321	14.2349	11.0705	13.8242	12.8901
ROLF	Right Olfactory areas	Right Cerebral cortex	66.0676	122.036	77.4238	51.1393	78.5949	16.2833	10.3831	4.90772	11.6984	10.3135
ROP	Right Olivary pretectal nucleus	Right Midbrain	109.02	277.025	167.099	113.28	170.121	29.3071	21.4522	17.8687	15.7212	15.5062
RORB	Right Orbital area	Right Cerebral cortex	86.3943	170.671	107.924	73.8361	121.397	19.7304	16.1734	13.2186	13.8109	12.8054
ROT	Right Olfactory tubercle	Right Cerebral nuclei	64.9889	123.756	74.68	56.7611	67.3473	20.0831	6.37727	2.78801	10.7707	9.60551
ROV	Right Vascular organ of the lamina terminalis	Right Hypothalamus	40.0241	59.3277	23.6921	41.5706	49.198	4.8527	4.17775	2.38315	4.34899	3.00912
RP	Right Pons	Right Pons	93.6473	183.031	112.819	89.1684	132.981	24.2152	15.8183	7.47693	11.8194	12.6035
RPA	Right Posterior amygdalar nucleus	Right Cerebral cortex	112.645	203.468	135.942	100.06	155.928	23.5937	21.6601	7.44285	14.1062	14.3621
RPAA	Right Piriform-amygdalar area	Right Cerebral cortex	76.3312	112.359	65.7078	57.5623	73.5873	20.2572	11.9239	3.18917	14.5548	14.3263
RPAG	Right Periaqueductal gray	Right Midbrain	98.1426	250.396	143.201	109.717	169.676	26.5307	20.1497	12.9963	15.2908	13.0275
RPAL	Right Pallidum	Right Cerebral nuclei	82.9503	163.841	103.691	79.5713	118.487	21.5166	13.9652	9.61904	15.3741	13.3034
RPARN	Right Parvicellular reticular nucleus	Right Medulla	140.784	237.559	157.063	112.239	162.281	28.904	17.7279	2.91544	15.6172	16.0156
RPAS	Right Parasolitary nucleus	Right Medulla	24.2605	38.2484	27.4371	39.4556	34.2298	4.51615	7.43175	13.2169	8.46482	5.75929
RPB	Right Parabrachial nucleus	Right Pons	152.338	318.476	206.449	155.788	231.965	34.7024	30.679	25.2078	19.2336	19.9128
RPBG	Right Parabigeminal nucleus	Right Midbrain	93.3911	214.226	124.634	130.203	210.149	29.1299	28.3998	19.5286	15.1721	17.737
RPCG	Right Pontine central gray	Right Pons	107.341	277.943	182.421	113.598	201.755	23.5269	18.3939	13.5145	14.4271	12.5752
RPD	Right Posterodorsal preoptic nucleus	Right Hypothalamus	97.4288	237.678	156.111	108.593	159.01	24.4535	17.5026	14.0953	15.6477	13.3023
RPERI	Right Perirhinal area	Right Cerebral cortex	90.3148	145.233	96.8202	68.547	107.355	22.011	21.4758	15.1643	12.452	13.0648
RPFL	Right Paraflocculus	Right Cerebellum	65.8599	102.829	67.4278	34.6871	61.0939	10.7933	9.9172	4.7415	6.71936	7.86472
RPG	Right Pontine gray	Right Pons	67.8378	161.696	84.3136	64.3557	96.6619	21.1293	6.72063	2.47647	7.46942	5.6435
RPGRN	Right Paragigantocellular reticular nucleus	Right Medulla	89.607	165.176	97.3261	66.0223	80.2085	16.8253	7.63318	2.65866	7.71988	7.94452
RPH	Right Posterior hypothalamic nucleus	Right Hypothalamus	88.5926	247.279	136.229	104.369	178.358	23.6408	15.502	7.91167	16.6293	13.044
RPHY	Right Perihypoglossal nuclei	Right Medulla	77.0139	197.292	119.137	88.4232	134.73	14.9189	14.2928	5.51119	13.3937	12.393
RPIR	Right Piriform area	Right Cerebral cortex	81.261	134.119	87.0936	63.4353	93.2197	22.4297	17.4739	4.80668	14.4735	14.7031
RPL	Right Prelimbic area	Right Cerebral cortex	78.2882	177.341	104.375	67.8354	116.839	18.0569	13.5752	6.74285	11.7493	11.7246
RPMd	Right Dorsal premammillary nucleus	Right Hypothalamus	116.07	253.049	135.145	117.36	179.206	21.2169	11.3892	3.69824	14.86	11.7459
RPMv	Right Ventral premammillary nucleus	Right Hypothalamus	90.8624	206.917	26.1752	97.5219	128.636	18.7242	12.1274	3.17531	14.1533	11.4774
RPP	Right Peripeduncular nucleus	Right Thalamus	119.943	253.11	156.648	119.712	199.869	25.356	24.7301	24.4564	15.4172	18.3003
RPPN	Right Pedunculopontine nucleus	Right Midbrain	124.531	252.311	161.297	128.394	186.534	36.548	30.9198	24.6646	19.5266	21.8047
RPPT	Right Posterior pretectal nucleus	Right Midbrain	109.301	262.132	169.296	120.413	191.549	31.908	25.8641	21.938	16.9989	17.7778
RPPY	Right Parapyramidal nucleus	Right Medulla	22.9413	32.3486	17.0166	16.6152	14.9445	3.44046	3.10856	0	2.82954	4.04103
RPRC	Right Precommissural nucleus	Right Midbrain	106.379	275.008	164.144	123.085	200.269	28.2624	21.5688	21.617	16.3343	14.4806
RPRM	Right Paramedian lobule	Right Cerebellum	83.3562	143.937	90.4486	68.9482	94.7463	20.5418	13.888	6.86971	11.0967	12.6492
RPRNc	Right Pontine reticular nucleus caudal part	Right Pons	117.702	232.525	148.444	114.365	166.253	30.7576	17.8742	5.85273	16.4516	16.4706
RPRNr	Right Pontine reticular nucleus	Right Pons	115.756	238.951	152.113	113.435	169.048	35.6856	24.2309	6.85226	17.4224	18.8797
RPS	Right Parastrial nucleus	Right Hypothalamus	118.981	271.535	167.801	126.747	152.92	26.4876	19.066	14.8153	17.2072	14.777
RPST	Right Preparasubthalamic nucleus	Right Hypothalamus	149.726	302.927	165.042	139.021	216.534	31.9429	22.8469	11.3389	18.7642	18.3236
RPSTN	Right Parasubthalamic nucleus	Right Hypothalamus	135.854	310.7	195.373	145.657	210.833	32.723	22.8064	7.81284	16.646	17.8059
RPSV	Right Principal sensory nucleus of the trigeminal	Right Pons	122.32	216.381	147.565	105.725	166.166	29.3211	19.6542	4.42585	14.428	16.073
RPVH	Right Paraventricular hypothalamic nucleus	Right Hypothalamus	79.0096	217.445	121.098	64.0747	147.778	17.4047	10.5571	9.5178	17.1226	10.564
RPVHd	Right Paraventricular hypothalamic nucleus descending division	Right Hypothalamus	107.405	281.745	153.911	110.027	197.108	24.313	14.1806	12.7814	17.2345	12.8796
RPVa	Right Periventricular hypothalamic nucleus anterior part	Right Hypothalamus	62.4958	118.921	61.2358	69.1767	82.6337	15.9098	6.56135	2.47506	12.6383	5.80245
RPVi	Right Periventricular hypothalamic nucleus intermediate part	Right Hypothalamus	63.6179	126.945	69.4506	58.5627	98.6353	10.8682	6.12249	2.58495	13.1021	6.90436
RPVp	Right Periventricular hypothalamic nucleus posterior part	Right Hypothalamus	49.0453	106.632	14.511	50.6222	84.3	11.1187	6.86116	2.70783	10.7354	6.53745
RPVpo	Right Periventricular hypothalamic nucleus preoptic part	Right Hypothalamus	61.6047	121.587	63.9332	56.1053	79.3582	13.6779	7.63857	3.14015	14.5155	6.34591
RPYR	Right Pyramus (VIII)	Right Cerebellum	63.732	110.102	71.7138	66.8918	114.335	20.061	12.6129	6.64372	10.8887	9.20005
RRCH	Right Retrochiasmatic area	Right Hypothalamus	73.0471	172.152	95.592	71.1368	79.1597	15.5954	9.00617	2.79142	11.4946	5.71324
RRHP	Right Retrohippocampal region	Right Cerebral cortex	102.177	167.515	106.44	83.1063	131.386	23.7349	20.2165	14.9404	13.3461	15.2101
RRL	Right Rostral linear nucleus raphe	Right Midbrain	57.4128	204.111	90.5747	80.9819	164.59	22.9161	15.2647	1.73696	17.2181	4.78998
RRM	Right Nucleus raphe magnus	Right Medulla	84.379	158.803	89.7828	80.1083	83.936	18.4639	6.82756	1.36336	5.95974	8.52767
RRN	Right Red nucleus	Right Midbrain	103.386	240.398	138.848	119.129	179.745	37.0921	26.8294	21.5467	18.7077	20.3911
RRO	Right Nucleus raphe obscurus	Right Medulla	84.5155	166.617	88.0048	42.9717	89.302	4.51692	2.81905	2.25078	3.91818	3.34411
RRPA	Right Nucleus raphe pallidus	Right Medulla	25.8466	69.832	26.6901	23.0891	29.0876	5.52574	2.7017	1.32017	2.56265	2.96728
RRPO	Right Nucleus raphe pontis	Right Pons	58.6096	165.005	102.13	78.3776	119.402	23.2332	19.1484	1.2503	15.7412	10.8644
RRR	Right Midbrain reticular nucleus retrorubral area	Right Midbrain	124.076	261.218	166.805	129.597	196.067	34.2688	29.6613	21.2788	18.2627	20.8734
RRSP	Right Retrosplenial area	Right Cerebral cortex	54.773	150.198	88.3116	66.766	94.1283	19.7732	15.9929	3.30171	11.3946	12.2712
RRT	Right Reticular nucleus of the thalamus	Right Thalamus	110.096	195.663	133.729	106.962	170.916	28.0115	23.0098	25.9025	19.8507	20.8615
RSAG	Right Nucleus sagulum	Right Midbrain	129.076	270.888	170.969	131.11	201.007	32.4641	28.9552	25.7758	17.8475	21.1497
RSBPV	Right Subparaventricular zone	Right Hypothalamus	69.3939	157.056	94.7752	73.3711	112.96	14.246	9.07408	2.91724	15.9154	7.7967
RSCH	Right Suprachiasmatic nucleus	Right Hypothalamus	50.4301	103.145	57.9063	56.1984	64.5977	6.66864	5.50014	2.46935	7.68319	3.55765
RSCdg	Right Superior colliculus motor related deep gray layer	Right Midbrain	106.446	248.365	147.375	113.299	170.402	28.8877	22.3859	15.5024	15.8697	16.7031
RSCdw	Right Superior colliculus motor related deep white layer	Right Midbrain	99.694	252.384	143.996	108.865	167.118	27.6303	21.093	13.3412	15.0196	15.1563
RSCig	Right Superior colliculus motor related intermediate gray layer	Right Midbrain	106.819	253.676	155.79	114.339	173.72	27.9598	22.7642	14.3813	16.4005	17.3994
RSCiw	Right Superior colliculus motor related intermediate white layer	Right Midbrain	111.419	256.499	155.525	116.035	178.596	29.5285	23.0627	15.8408	16.6265	18.1469
RSCop	Right Superior colliculus optic layer	Right Midbrain	91.2303	224.501	134.137	102.519	140.324	20.5488	18.8442	5.67154	13.5789	13.6082
RSCsg	Right Superior colliculus superficial gray layer	Right Midbrain	78.9906	154.843	106.137	91.7756	104.664	18.3551	17.06	3.95523	12.2061	12.1556
RSF	Right Septofimbrial nucleus	Right Cerebral nuclei	73.1731	175.427	102.868	76.581	122.133	26.3908	21.5673	17.1003	14.4969	13.6128
RSFO	Right Subfornical organ	Right Hypothalamus	26.7266	55.5032	33.6743	25.3626	36.5017	17.4275	15.3859	5.25567	6.98644	4.89442
RSG	Right Supragenual nucleus	Right Pons	91.2179	262.594	170.086	96.6857	201.286	17.4356	19.305	6.13431	16.2623	14.87
RSH	Right Septohippocampal nucleus	Right Cerebral nuclei	69.3667	157.671	89.1083	58.9993	100.658	24.0929	18.8029	14.0495	14.7075	12.0966
RSI	Right Substantia innominata	Right Cerebral nuclei	105.935	207.546	137.934	98.5087	142.591	25.864	18.2402	10.8869	17.7709	16.2506
RSIM	Right Simple lobule	Right Cerebellum	81.0842	160.745	107.523	75.5084	106.088	22.1407	19.4716	7.74038	12.4735	12.3261
RSLC	Right Subceruleus nucleus	Right Pons	162.226	389.092	255.552	183.308	245.188	33.6275	28.5476	21.8685	18.7351	18.4378
RSLD	Right Sublaterodorsal nucleus	Right Pons	156.618	382.326	236.689	173.277	244.456	32.7229	26.4467	21.1735	17.7445	16.7499
RSNc	Right Substantia nigra compact part	Right Midbrain	120.909	269.65	173.325	127.291	198.931	33.9938	26.3767	15.1614	17.0495	20.3761
RSNr	Right Substantia nigra reticular part	Right Midbrain	118.595	273.137	170.002	122.843	196.281	32.8498	26.5005	10.4845	15.7781	19.2536
RSO	Right Supraoptic nucleus	Right Hypothalamus	116.773	254.444	139.346	92.6447	144.298	23.4452	17.7042	3.74079	16.4775	13.9514
RSOC	Right Superior olivary complex	Right Pons	98.0219	172.704	99.5445	78.7576	97.5747	23.5515	4.58253	2.76187	5.05309	5.8724
RSPA	Right Subparafascicular area	Right Thalamus	97.6936	295.925	161.99	111.876	206.034	24.3262	19.8563	15.32	18.7226	12.354
RSPF	Right Subparafascicular nucleus	Right Thalamus	109.138	239.826	153.596	120.177	196.058	29.2231	24.9345	24.9024	18.0972	19.9937
RSPVC	Right Spinal nucleus of the trigeminal caudal part	Right Medulla	100.565	172.406	111.141	70.9758	118.086	19.2081	12.1348	2.47549	9.11223	9.39155
RSPVI	Right Spinal nucleus of the trigeminal interpolar part	Right Medulla	107.446	181.749	112.633	84.7008	118.366	21.5799	15.7066	2.12551	12.6028	13.3671
RSPVO	Right Spinal nucleus of the trigeminal oral part	Right Medulla	110.946	200.965	130.806	91.2976	128.879	24.2571	13.8133	2.16104	13.1405	13.6885
RSS	Right Somatosensory areas	Right Cerebral cortex	81.3944	157.904	103.943	76.0605	115.107	25.2611	20.6583	7.38739	13.7227	14.3321
RSTN	Right Subthalamic nucleus	Right Hypothalamus	120.743	217.779	146.308	113.686	185.991	31.1506	25.2959	17.0887	18.2625	21.3298
RSTR	Right Striatum	Right Cerebral nuclei	93.9733	192.714	123.564	88.9532	141.509	23.8375	18.4873	13.849	15.9197	15.2218
RSUT	Right Supratrigeminal nucleus	Right Pons	143.296	263.366	181.564	144.087	206.803	37.6556	33.0242	22.0748	20.1029	21.1621
RTEa	Right Temporal association areas	Right Cerebral cortex	80.8209	143.961	85.2081	66.0996	99.8882	21.4532	19.4458	15.2192	11.8477	10.8133
RTH	Right Thalamus	Right Thalamus	111.993	239.905	148.745	119.314	188.848	28.1837	23.1916	23.5091	18.6081	18.8596
RTR	Right Postpiriform transition area	Right Cerebral cortex	86.6095	121.744	72.88	55.7952	94.7679	20.5218	18.2471	4.99234	13.0663	13.8909
RTRN	Right Tegmental reticular nucleus	Right Pons	85.5258	205.549	120.132	88.0701	132.502	29.0947	15.0008	2.56609	15.0885	12.8683
RTRS	Right Triangular nucleus of septum	Right Cerebral nuclei	58.2624	143.33	84.2088	60.9275	89.3952	24.1768	20.1888	13.7245	13.0309	10.4564
RTT	Right Taenia tecta	Right Cerebral cortex	74.6183	153.38	88.7255	69.8566	116.734	16.9501	10.5361	9.26965	13.1288	10.3294
RTU	Right Tuberal nucleus	Right Hypothalamus	73.7554	178.406	54.7429	75.422	100.756	18.2099	12.907	3.18832	12.1933	9.43946
RUVU	Right Uvula (IX)	Right Cerebellum	67.262	115.9	73.4921	63.1085	101.764	18.691	12.9427	9.95233	9.44078	9.15693
RV	Right Motor nucleus of trigeminal	Right Pons	140.51	253.014	172.412	124.223	192.428	38.3801	28.8657	6.81973	18.3645	20.9557
RV3	Right third ventricle	Right ventricular systems	32.6176	86.8423	55.3548	44.9392	63.1341	13.2014	11.2541	8.29147	10.1025	6.92742
RV4	Right fourth ventricle	Right ventricular systems	41.0273	97.3886	58.278	48.7251	84.8276	12.3596	11.6636	10.5489	9.50429	7.83957
RV4r	Right lateral recess	Right ventricular systems	95.1325	169.64	115.226	69.1112	98.4681	15.8008	14.6076	6.32704	10.6853	11.9975
RVENT	Right Ventral group of the dorsal thalamus	Right Thalamus	108.437	204.85	136.323	114.889	179.235	29.6007	25.0063	25.5197	20.5292	20.9278
RVI	Right Abducens nucleus	Right Medulla	92.222	211.825	135.069	98.1801	160.703	26.1837	21.1617	6.10665	17.1677	17.4662
RVII	Right Facial motor nucleus	Right Medulla	110.198	187.315	108.696	82.7955	102.086	19.9907	10.3361	2.52391	5.86194	8.05255
RVIIn	Right facial nerve	Right fiber tracts	112.046	225.071	153.711	106.923	162.098	29.6887	20.2912	8.50296	16.3642	17.2079
RVIS	Right Visual areas	Right Cerebral cortex	69.474	138.29	91.4105	67.4938	86.5685	19.9098	18.4283	3.32446	11.7758	13.0133
RVISC	Right Visceral area	Right Cerebral cortex	85.0815	158.31	102.158	66.6347	115.65	24.007	20.4396	20.3732	12.4753	14.1649
RVL	Right lateral ventricle	Right ventricular systems	85.347	205.79	138.389	100.542	122.205	20.5078	20.1223	21.5872	12.741	14.4622
RVLPO	Right Ventrolateral preoptic nucleus	Right Hypothalamus	45.7389	110.327	53.0213	47.9802	61.5821	20.4242	7.02975	2.89393	8.95347	8.39626
RVMH	Right Ventromedial hypothalamic nucleus	Right Hypothalamus	80.1969	189.222	70.8744	83.0483	124.159	17.9454	12.1464	2.92084	15.9184	10.6231
RVNC	Right Vestibular nuclei	Right Medulla	125.819	241.843	159.249	116.316	179.977	29.9402	23.1168	16.2992	17.0295	17.1431
RVS	Right ventricular systems	Right ventricular systems	34.7687	98.9642	69.2269	44.0369	57.5778	11.4715	12.0004	7.28458	10.3323	6.73763
RVTA	Right Ventral tegmental area	Right Midbrain	118.352	313.445	183.207	134.223	204.851	32.3844	23.6901	9.90328	16.5204	18.104
RVTN	Right Ventral tegmental nucleus	Right Midbrain	99.7705	257.886	151.722	115.159	175.678	31.1404	21.4957	7.79333	17.534	17.9826
RXII	Right Hypoglossal nucleus	Right Medulla	101.78	246.159	149.383	78.5909	112.082	9.57513	7.12574	2.89604	10.9658	10.91
RZI	Right Zona incerta	Right Hypothalamus	113.068	217.892	145.644	118.71	190.92	29.5286	25.2032	22.9131	18.5239	20.6449
Raco	Right anterior commissure olfactory limb	Right fiber tracts	87.4818	180.978	120.939	77.4758	138.346	22.8377	15.9554	10.5423	14.6756	14.6983
Ract	Right anterior commissure temporal limb	Right fiber tracts	84.009	172.981	117.225	93.3983	139.28	27.6504	19.729	17.556	18.0502	18.1431
Ralv	Right alveus	Right fiber tracts	98.4505	174.558	117.567	93.4081	138.377	25.5996	21.8197	19.4733	15.2712	15.9342
Ramc	Right amygdalar capsule	Right fiber tracts	109.98	203.818	131.571	91.7158	153.65	25.2372	22.8564	18.0101	15.3262	18.4994
Rarb	Right arbor vitae	Right fiber tracts	103.51	178.983	118.134	88.2859	134.441	25.4211	21.821	13.5098	14.4206	14.7689
Rbic	Right brachium of the inferior colliculus	Right fiber tracts	79.5646	146.263	89.2478	115.538	151.491	21.9065	25.2966	19.8713	14.9231	16.336
Rc	Right central canal spinal cord/medulla	Right ventricular systems	51.7737	242.054	45.377	21.8077	97.1245	4.39377	1.99765	2.63063	1.75337	7.34054
Rcc	Right corpus callosum	Right fiber tracts	90.1712	160.658	106.99	79.0715	132.646	25.5622	21.1843	14.6522	14.8366	15.6045
Rcic	Right inferior colliculus commissure	Right fiber tracts	72.0331	130.067	78.0129	55.5566	107.275	15.0679	14.5117	5.09307	8.97201	8.74233
Rcing	Right cingulum bundle	Right fiber tracts	87.3744	160.656	107.559	83.5785	129.896	25.4151	21.3182	7.73244	14.2114	14.3594
Rcpd	Right cerebal peduncle	Right fiber tracts	90.5763	226.986	125.826	89.788	152.995	23.8294	22.4146	11.0258	12.599	15.0572
Rcst	Right corticospinal tract	Right fiber tracts	67.9935	141.417	81.0918	68.0666	90.6624	27.0057	9.93966	2.71644	10.3	8.71658
Rcuf	Right cuneate fascicle	Right fiber tracts	28.4118	32.8131	28.8729	30.9092	40.9486	5.11748	7.07999	4.29922	11.8793	5.69702
Rdf	Right dorsal fornix	Right fiber tracts	37.6165	93.6529	59.9467	35.4803	66.8534	21.0835	16.9456	7.76857	7.85506	6.26515
Rdhc	Right dorsal hippocampal commissure	Right fiber tracts	91.0857	176.388	118.822	79.7367	130.533	26.1935	20.7568	11.267	15.0709	15.2838
Rdtd	Right doral tegmental decussation	Right fiber tracts	70.3864	264.683	123.547	101.956	158.924	26.4898	18.4572	2.71766	17.9709	9.27459
Rem	Right external medullary lamina of the thalamus	Right fiber tracts	108.619	176.592	125.191	102.077	170.113	27.5997	23.485	26.9987	20.4206	21.4297
Rfi	Right fimbria	Right fiber tracts	96.7827	157.808	113.637	91.7263	150.312	27.1116	22.0244	22.7595	16.0613	18.1933
Rfiber tracts	Right fiber tracts	Right fiber tracts	95.6092	173.019	117.241	91.466	141.023	25.0359	21.9553	19.5135	15.2854	16.9528
Rfr	Right fasciculus retroflexus	Right fiber tracts	124.561	318.233	189.612	150.425	218.942	29.172	23.4946	21.2967	17.8057	17.3273
Rfx	Right columns of the fornix	Right fiber tracts	94.4932	222.824	132.808	105.28	177.078	27.6183	19.4727	14.2189	17.0636	15.976
Rgrf	Right gracile fascicle	Right fiber tracts	6.91593	26.9209	10.5224	17.2754	21.7386	2.97316	2.96178	2.90749	4.38517	4.19694
Rhbc	Right habenular commissure	Right fiber tracts	79.4709	188.231	154.733	80.9484	88.3157	21.1615	14.1282	10.6763	12.4526	9.26718
Ricp	Right inferior cerebellar peduncle	Right fiber tracts	69.5884	119.87	83.0369	60.7105	92.3069	18.3095	18.1234	5.02408	10.2047	11.4517
Rim	Right internal medullary lamina of the thalamus	Right fiber tracts	118.741	255.807	151.697	130.21	189.712	32.3696	27.2337	26.0479	21.7939	19.7271
Rint	Right internal capsule	Right fiber tracts	99.4394	158.86	115.355	92.461	153.313	27.3425	23.1346	24.0501	18.4928	20.9928
Rll	Right lateral lemniscus	Right fiber tracts	119.33	243.777	153.391	118.773	178.27	32.2182	27.5586	14.7857	16.4716	18.6375
Rlot	Right lateral olfactory tract body	Right fiber tracts	45.2784	87.6078	55.4952	26.5615	53.0641	12.7281	10.3358	2.58125	9.61576	9.09095
Rmcp	Right middle cerebellar peduncle	Right fiber tracts	66.5122	112.248	72.1282	54.71	88.4111	17.2035	21.3101	6.60889	8.99209	9.90991
Rml	Right medial lemniscus	Right fiber tracts	80.9995	173.847	108.582	91.5604	133.073	27.8624	17.9795	9.49944	14.0156	15.1586
Rmlf	Right medial longitudinal fascicle	Right fiber tracts	76.8893	173.821	110.486	77.9358	96.5615	14.2842	10.6568	3.34753	9.62473	8.69314
RmoV	Right motor root of the trigeminal nerve	Right fiber tracts	42.8077	81.1188	60.7472	35.664	54.3896	12.9234	17.7918	3.1029	6.28195	7.4686
Rmp	Right mammillary peduncle	Right fiber tracts	110.419	239.154	157.818	86.155	160.464	31.5957	16.8977	3.97596	14.8497	13.9601
RmtV	Right midbrain tract of the trigeminal nerve	Right fiber tracts	159.39	383.798	242.639	187.499	259.695	33.066	27.1681	22.529	17.7663	17.1944
Rmtg	Right mammillotegmental tract	Right fiber tracts	75.3409	238.512	123.17	92.4567	164.892	27.5409	19.4148	4.75384	17.5206	9.60386
Rmtt	Right mammilothalmic tract	Right fiber tracts	130.757	270.482	146.715	126.971	213.034	30.6862	21.0435	14.4528	17.5159	16.9053
Roch	Right optic chiasm	Right fiber tracts	19.771	44.518	17.9851	19.1116	17.7778	3.77737	3.89774	2.5579	3.98956	3.47472
Ronl	Right olfactory nerve layer of main olfactory bulb	Right fiber tracts	25.0507	40.7954	19.4351	6.85285	50.2392	2.87524	2.32978	0.81165	3.55214	3.83915
Ropt	Right optic tract	Right fiber tracts	87.2815	175.218	111.335	74.3224	127.924	19.9219	16.5972	10.5528	13.5656	15.1473
Rpc	Right posterior commissure	Right fiber tracts	67.165	174.323	108.691	75.2137	140.784	25.2786	16.7695	9.98544	14.0697	7.59824
Rpm	Right principal mammillary tract	Right fiber tracts	127.906	295.504	148.756	115.852	186.177	32.32	14.0527	4.80231	16.099	12.865
Rpy	Right pyramid	Right fiber tracts	14.8322	41.5557	30.5159	15.6936	22.0902	7.15498	3.42004	2.53165	3.34944	4.56005
Rroot	Right root		0	0	141.516	0	0	0	0	0	0	0
Rrust	Right rubrospinal tract	Right fiber tracts	97.2481	167.45	109.038	76.8485	111.182	22.4404	13.0688	3.62447	10.0071	10.7777
RsAMY	Right Striatum-like amygdalar nuclei	Right Cerebral nuclei	107.669	200.23	132.179	94.5031	156.188	23.5006	20.3713	9.23668	14.75	16.5263
Rscp	Right superior cerebelar peduncles	Right fiber tracts	121.313	253.406	171.118	130.794	191.828	32.9025	28.4066	23.7867	18.4325	19.0325
Rsm	Right stria medullaris	Right fiber tracts	110.949	268.861	163.029	133.015	178.319	27.2065	21.4837	21.6887	17.0789	17.4251
Rsmd	Right supramammillary decussation	Right fiber tracts	75.1667	221.4	113.264	95.0441	159.063	23.9154	13.4758	5.29107	16.164	12.265
RsptV	Right spinal tract of the trigeminal nerve	Right fiber tracts	53.5889	91.1525	62.9735	44.8	66.4207	13.4715	11.179	2.20059	7.86785	7.91414
Rst	Right stria terminalis	Right fiber tracts	108.544	205.855	146.734	107.935	165.984	26.4398	22.4846	23.8975	17.4796	20.0237
Rtb	Right trapezoid body	Right fiber tracts	53.6455	91.3572	55.2363	43.3169	76.4962	12.1592	9.23312	2.50884	6.21021	7.79001
Rts	Right solitary tract	Right fiber tracts	124.553	181.257	106.571	98.0544	133.089	18.0313	10.3794	9.68994	11.7812	10.6882
Rtsp	Right tectospinal pathway	Right fiber tracts	104.873	237.124	142.915	112.117	170.198	31.0644	23.2707	4.28722	17.7116	18.3441
RvVIIIn	Right vestibular nerve	Right fiber tracts	95.0371	151.606	110.895	77.7219	129.875	26.2155	20.0955	3.13793	12.9596	13.9423
Rvhc	Right ventral hippocampal commissure	Right fiber tracts	52.2887	126.358	80.2734	48.6814	73.363	24.5891	18.6809	11.5063	11.3254	8.54618
Rvtd	Right ventral tegmental decussation	Right fiber tracts	91.4676	299.37	145.759	111.989	183.492	27.2692	21.2989	2.37969	17.4713	11.5844
Rx	Right Nucleus x	Right Medulla	142.685	267.108	176.148	121.011	179.895	31.1304	24.6869	4.0876	17.3682	19.8856
Ry	Right Nucleus y	Right Medulla	145.521	284.313	188.829	136.33	205.31	29.8384	25.4235	10.2405	17.6616	19.9163

## Sheet: Figure 2E
group_subject		Count	Volume(mm^3)	Count	Volume(mm^3)	Count	Volume(mm^3)	Count	Volume(mm^3)	Count	Volume(mm^3)	Count	Volume(mm^3)	Count	Volume(mm^3)	Count	Volume(mm^3)	Count	Volume(mm^3)	Count	Volume(mm^3)
LabelAbrv	LabelName	pargyline_01	pargyline_01	pargyline_02	pargyline_02	pargyline_03	pargyline_03	pargyline_04	pargyline_04	pargyline_05	pargyline_05	veh_01	veh_01	veh_02	veh_02	veh_03	veh_03	veh_04	veh_04	veh_05	veh_05
RAAA	Right Anterior amygdalar area	6	0.19	237	0.209	19	0.227	1	0.24	20	0.217	0	0	0	0	0	0	0	0	0	0
RACA	Right Anterior cingulate area	783	1.723	3626	2.012	621	1.875	70	1.97	154	2.21	0	0	0	0	1	0.347	0	0	0	0
RACB	Right Nucleus accumbens	258	1.459	1634	1.566	177	1.452	97	1.635	194	1.2	0	0	0	0	1	2.298	0	0	0	0
RACVII	Right Accessory facial motor nucleus	0	0	1	0.001	0	0	2	0.002	0	0	0	0	0	0	0	0	0	0	0	0
RADP	Right Anterodorsal preoptic nucleus	0	0	2	0.01	1	0.01	0	0	0	0	0	0	0	0	0	0	0	0	0	0
RAHN	Right Anterior hypothalamic nucleus	2	0.265	25	0.278	3	0.255	1	0.249	7	0.24	0	0	0	0	2	0.518	0	0	0	0
RAI	Right Agranular insular area	796	2.262	1370	2.227	68	1.927	28	2.195	130	2.312	0	0	0	0	0	0	0	0	0	0
RAMB	Right Nucleus ambiguus	56	0.013	3	0.013	2	0.005	42	0.008	59	0.014	0	0	0	0	0	0	0	0	0	0
RAN	Right Ansiform lobule	3064	3.342	6266	3.739	798	3.377	643	3.818	1545	4.085	0	0	2	4.243	1	7.755	1	4.171	0	0
RAOB	Right Accessory olfactory bulb	110	0.198	302	0.254	193	0.247	21	0.165	64	0.201	0	0	0	0	0	0	0	0	0	0
RAON	Right Anterior olfactory nucleus	440	1.32	1512	1.451	127	1.437	152	1.396	48	1.142	0	0	1	1.568	1	2.167	0	0	1	1.562
RAP	Right Area postrema	7	0.023	1	0.02	4	0.021	0	0	0	0	0	0	0	0	0	0	0	0	0	0
RAPN	Right Anterior pretectal nucleus	34	0.403	39	0.389	0	0	1	0.401	11	0.361	0	0	0	0	0	0	0	0	0	0
RAQ	Right cerebral aqueduct	55	0.169	68	0.172	93	0.179	66	0.19	4	0.22	0	0	0	0	0	0	0	0	3	0.136
RARH	Right Arcuate hypothalamic nucleus	0	0	17	0.121	0	0	1	0.096	20	0.102	0	0	0	0	0	0	0	0	0	0
RAT	Right Anterior tegmental nucleus	10	0.005	7	0.004	3	0.004	12	0.005	7	0.005	0	0	0	0	0	0	0	0	0	0
RATN	Right Anterior group of the dorsal thalamus	22	0.72	102	0.794	3	0.075	32	0.491	52	0.719	0	0	0	0	0	0	0	0	0	0
RAUD	Right Auditory areas	97	2.652	1660	3.051	51	1.881	89	1.714	125	2.477	2	0.483	0	0	0	0	0	0	0	0
RAVP	Right Anteroventral preoptic nucleus	0	0	5	0.023	0	0	0	0	0	0	0	0	0	0	0	0	0	0	0	0
RAVPV	Right Anteroventral periventricular nucleus	0	0	2	0.026	0	0	0	0	0	0	0	0	0	0	0	0	0	0	0	0
RB	Right Barrington's nucleus	63	0.01	121	0.011	55	0.011	28	0.011	51	0.011	0	0	0	0	0	0	0	0	0	0
RBA	Right Bed nucleus of the accessory olfactory tract	0	0	21	0.026	1	0.026	0	0	0	0	0	0	0	0	0	0	0	0	0	0
RBLAa	Right Basolateral amygdalar nucleus anterior part	1	0.187	28	0.25	0	0	4	0.268	0	0	0	0	0	0	0	0	0	0	0	0
RBLAp	Right Basolateral amygdalar nucleus posterior part	20	0.153	19	0.213	27	0.16	252	0.227	26	0.213	0	0	0	0	0	0	0	0	0	0
RBLAv	Right Basolateral amygdalar nucleus ventral part	0	0	12	0.082	1	0.076	0	0	0	0	0	0	0	0	0	0	0	0	0	0
RBMA	Right Basomedial amygdalar nucleus	21	0.303	102	0.356	32	0.397	34	0.401	21	0.396	0	0	0	0	0	0	0	0	0	0
RBST	Right Bed nuclei of the stria terminalis	22	0.572	241	0.648	14	0.55	11	0.678	100	0.477	0	0	0	0	0	0	0	0	0	0
RCEA	Right Central amygdalar nucleus	3	0.358	35	0.462	1	0.468	1	0.457	24	0.509	0	0	0	0	0	0	0	0	0	0
RCENT	Right Central lobule	493	1.236	975	1.3	330	1.417	262	1.373	416	1.729	3	1.511	0	0	0	0	0	0	1	1.363
RCLA	Right Claustrum	91	0.177	157	0.193	28	0.163	3	0.198	9	0.193	0	0	0	0	0	0	0	0	0	0
RCLI	Right Central linear nucleus raphe	10	0.032	74	0.031	37	0.031	46	0.038	34	0.037	0	0	0	0	0	0	0	0	0	0
RCN	Right Cochlear nuclei	233	0.365	284	0.435	46	0.402	181	0.42	778	0.455	1	0.186	1	0.309	0	0	0	0	0	0
RCOA	Right Cortical amygdalar area	15	0.556	123	0.839	19	0.713	1	0.727	17	0.886	0	0	0	0	0	0	0	0	0	0
RCOPY	Right Copula pyramidis	712	0.756	1388	0.761	386	0.708	221	0.822	586	0.822	0	0	0	0	0	0	0	0	0	0
RCP	Right Caudoputamen	2703	9.582	4207	10.863	1165	9.539	1812	9.522	1255	9.891	0	0	0	0	1	14.773	1	8.927	0	0
RCS	Right Superior central nucleus raphe	404	0.265	398	0.254	346	0.256	514	0.303	362	0.28	0	0	0	0	0	0	0	0	0	0
RCTXsp	Right Cortical subplate	47	0.422	236	0.521	55	0.474	144	0.473	42	0.457	1	0.429	0	0	0	0	0	0	0	0
RCUL	Right Culmen	1200	1.99	2207	2.277	356	2.156	284	2.451	1453	3.217	0	0	0	0	0	0	0	0	1	2.574
RCUN	Right Cuneiform nucleus	1	0.098	2	0.102	0	0	1	0.096	0	0	0	0	0	0	0	0	0	0	0	0
RDCN	Right Dorsal column nuclei	1	0.119	6	0.102	0	0	4	0.033	0	0	0	0	0	0	0	0	0	0	0	0
RDEC	Right Declive (VI)	578	0.972	1662	1.167	437	1.146	138	1.326	764	1.869	0	0	0	0	1	2.536	1	1.372	0	0
RDMH	Right Dorsomedial nucleus of the hypothalamus	88	0.178	105	0.18	37	0.185	85	0.162	75	0.151	0	0	0	0	1	0.327	0	0	0	0
RDMX	Right Dorsal motor nucleus of the vagus nerve	32	0.037	21	0.034	10	0.041	13	0.042	34	0.043	0	0	0	0	0	0	0	0	0	0
RDN	Right Dentate nucleus	3	0.095	4	0.101	0	0	0	0	2	0.112	0	0	0	0	0	0	0	0	0	0
RDP	Right Dorsal peduncular area	18	0.083	110	0.089	2	0.073	1	0.092	1	0.067	0	0	0	0	0	0	0	0	0	0
RDR	Right Dorsal nucleus raphe	232	0.059	117	0.054	190	0.053	144	0.064	339	0.066	0	0	0	0	0	0	0	0	0	0
RDTN	Right Dorsal tegmental nucleus	2	0.037	4	0.031	0	0	2	0.038	3	0.04	0	0	0	0	0	0	0	0	0	0
RECT	Right Ectorhinal area	99	0.744	205	0.658	6	0.323	1	0.034	70	0.732	0	0	0	0	0	0	0	0	0	0
REPI	Right Epithalamus	135	0.212	710	0.208	133	0.184	133	0.258	238	0.217	0	0	0	0	0	0	0	0	0	0
REPd	Right Endopiriform nucleus dorsal part	121	0.591	608	0.67	77	0.6	14	0.677	27	0.632	0	0	0	0	0	0	0	0	0	0
REPv	Right Endopiriform nucleus ventral part	8	0.118	112	0.149	36	0.144	12	0.166	23	0.142	0	0	0	0	0	0	0	0	0	0
RFL	Right Flocculus	188	0.39	297	0.423	99	0.4	81	0.43	34	0.412	0	0	0	0	0	0	0	0	0	0
RFN	Right Fastigial nucleus	25	0.149	65	0.154	0	0	1	0.161	4	0.199	0	0	0	0	0	0	0	0	0	0
RFOTU	Right Folium-tuber vermis (VII)	148	0.214	556	0.282	202	0.304	101	0.332	292	0.458	0	0	0	0	0	0	0	0	0	0
RFRP	Right Frontal pole cerebral cortex	12	0.254	169	0.301	17	0.296	11	0.325	6	0.277	0	0	0	0	0	0	0	0	0	0
RFS	Right Fundus of striatum	14	0.118	126	0.133	49	0.15	0	0	14	0.129	0	0	0	0	0	0	0	0	0	0
RGENd	Right Geniculate group dorsal thalamus	14	0.359	111	0.432	44	0.143	0	0	0	0	0	0	0	0	0	0	0	0	0	0
RGENv	Right Geniculate group ventral thalamus	3	0.133	48	0.193	0	0	0	0	5	0.154	0	0	0	0	0	0	0	0	0	0
RGPe	Right Globus pallidus external segment	28	0.613	249	0.719	31	0.703	11	0.6	49	0.755	0	0	0	0	0	0	0	0	0	0
RGPi	Right Globus pallidus internal segment	5	0.168	111	0.17	15	0.213	16	0.161	21	0.185	0	0	0	0	0	0	0	0	0	0
RGRN	Right Gigantocellular reticular nucleus	72	0.656	1231	0.773	103	0.847	44	0.733	104	0.82	0	0	0	0	0	0	0	0	0	0
RGU	Right Gustatory areas	510	1.208	999	1.106	92	1.022	17	0.977	62	0.985	0	0	1	0.273	0	0	0	0	0	0
RHIP	Right Hippocampal region	1725	6.393	1914	6.949	177	6.373	370	6.706	1875	7.761	0	0	0	0	3	5.489	0	0	0	0
RHPF	Right Hippocampal formation	101	0.725	745	0.782	75	0.761	109	0.867	206	0.973	0	0	0	0	0	0	0	0	0	0
RHY	Right Hypothalamus	716	1.057	1079	1.22	339	1.199	431	1.277	543	1.123	0	0	0	0	0	0	2	1.284	0	0
RIA	Right Intercalated amygdalar nucleus	2	0.051	10	0.064	3	0.069	1	0.071	0	0	0	0	0	0	0	0	0	0	0	0
RIC	Right Inferior colliculus	345	1.821	694	1.825	169	1.793	55	1.979	108	2.256	4	1.947	0	0	3	3.607	0	0	0	0
RICB	Right Infracerebellar nucleus	0	0	0	0	0	0	0	0	2	0.003	0	0	0	0	0	0	0	0	0	0
RIF	Right Interfascicular nucleus raphe	13	0.014	8	0.014	0	0	2	0.017	3	0.015	0	0	0	0	0	0	0	0	0	0
RIII	Right Oculomotor nucleus	0	0	0	0	0	0	0	0	3	0.013	0	0	0	0	0	0	0	0	0	0
RIIn	Right optic nerve	0	0	0	0	0	0	0	0	1	0.023	0	0	0	0	0	0	0	0	0	0
RILA	Right Infralimbic area	182	0.607	933	0.66	57	0.589	3	0.356	26	0.55	0	0	0	0	0	0	0	0	0	0
RILM	Right Intralaminar nuclei of the dorsal thalamus	25	0.279	306	0.405	4	0.218	13	0.356	38	0.29	0	0	0	0	0	0	0	0	0	0
RINC	Right Interstitial nucleus of Cajal	0	0	4	0.016	0	0	0	0	0	0	0	0	0	0	0	0	0	0	0	0
RIO	Right Inferior olivary complex	102	0.198	359	0.23	188	0.247	44	0.25	22	0.225	0	0	0	0	0	0	0	0	1	0.234
RIP	Right Interposed nucleus	36	0.262	30	0.271	39	0.234	43	0.267	2	0.28	0	0	0	0	0	0	0	0	0	0
RIPN	Right Interpeduncular nucleus	277	0.135	214	0.138	93	0.141	126	0.162	155	0.132	1	0.165	0	0	0	0	0	0	1	0.186
RIRN	Right Intermediate reticular nucleus	137	0.919	191	0.797	36	0.832	120	0.929	224	0.933	1	1.19	1	1.106	0	0	0	0	0	0
RISN	Right Inferior salivatory nucleus	0	0	0	0	0	0	3	0.002	4	0.002	0	0	0	0	0	0	0	0	0	0
RIV	Right Trochlear nucleus	0	0	3	0.002	0	0	0	0	6	0.002	0	0	0	0	0	0	0	0	0	0
RIVn	Right trochlear nerve	0	0	0	0	1	0.001	0	0	0	0	0	0	0	0	0	0	0	0	0	0
RLA	Right Lateral amygdalar nucleus	6	0.196	0	0	14	0.18	1	0.246	0	0	0	0	0	0	0	0	0	0	0	0
RLAT	Right Lateral group of the dorsal thalamus	20	0.361	52	0.806	1	0.037	1	0.387	55	0.408	0	0	0	0	0	0	0	0	0	0
RLC	Right Locus ceruleus	34	0.005	19	0.006	5	0.006	17	0.005	100	0.006	0	0	0	0	0	0	0	0	0	0
RLDT	Right Laterodorsal tegmental nucleus	67	0.039	97	0.036	41	0.038	36	0.042	80	0.043	0	0	0	0	0	0	0	0	0	0
RLHA	Right Lateral hypothalamic area	137	0.951	435	1.245	130	1.097	237	1.255	316	1.096	0	0	0	0	0	0	0	0	0	0
RLIN	Right Linear nucleus of the medulla	0	0	1	0.007	0	0	0	0	0	0	0	0	0	0	0	0	0	0	0	0
RLING	Right Lingula (I)	54	0.05	244	0.047	160	0.057	69	0.05	106	0.059	0	0	0	0	0	0	0	0	0	0
RLPO	Right Lateral preoptic area	13	0.338	209	0.375	22	0.33	3	0.422	36	0.33	0	0	0	0	0	0	0	0	0	0
RLRN	Right Lateral reticular nucleus	187	0.16	385	0.183	153	0.144	67	0.206	274	0.194	0	0	0	0	0	0	0	0	0	0
RLS	Right Lateral septal nucleus	271	0.867	362	0.975	18	0.689	229	1.06	338	0.844	0	0	0	0	0	0	0	0	1	0.833
RMA	Right Magnocellular nucleus	21	0.109	245	0.116	15	0.105	1	0.132	13	0.118	0	0	0	0	0	0	0	0	0	0
RMARN	Right Magnocellular reticular nucleus	347	0.23	738	0.273	480	0.297	313	0.266	281	0.248	0	0	0	0	0	0	0	0	0	0
RMB	Right Midbrain	723	1.692	1248	1.745	489	1.682	684	1.881	705	1.83	1	1.769	0	0	1	3.075	1	1.802	0	0
RMBO	Right Mammillary body	231	0.263	325	0.32	109	0.337	104	0.318	139	0.264	0	0	0	0	0	0	0	0	0	0
RMDRN	Right Medullary reticular nucleus	267	0.381	261	0.378	26	0.393	169	0.444	208	0.467	0	0	0	0	0	0	0	0	0	0
RMEA	Right Medial amygdalar nucleus	6	0.51	212	0.579	118	0.679	23	0.63	23	0.643	0	0	0	0	0	0	0	0	0	0
RMED	Right Medial group of the dorsal thalamus	6	0.51	214	0.57	10	0.481	53	0.636	92	0.546	0	0	0	0	0	0	0	0	0	0
RMEPO	Right Median preoptic nucleus	0	0	5	0.069	0	0	1	0.085	0	0	0	0	0	0	0	0	0	0	0	0
RMEV	Right Midbrain trigeminal nucleus	15	0.007	19	0.008	15	0.008	12	0.008	20	0.008	0	0	0	0	0	0	0	0	0	0
RMO	Right Somatomotor areas	2697	10.43	8793	10.119	507	9.62	257	10.516	457	10.636	0	0	0	0	0	0	0	0	0	0
RMOB	Right Main olfactory bulb	944	5.354	5169	6.265	845	6.001	235	6.746	401	5.404	2	8.255	0	0	0	0	3	7.535	1	7.512
RMPN	Right Medial preoptic nucleus	0	0	39	0.074	0	0	0	0	2	0.07	0	0	0	0	0	0	0	0	0	0
RMPO	Right Medial preoptic area	8	0.302	111	0.305	8	0.293	1	0.334	4	0.277	0	0	0	0	0	0	0	0	0	0
RMPT	Right Medial pretectal area	1	0.042	1	0.042	0	0	0	0	0	0	0	0	0	0	0	0	0	0	0	0
RMRN	Right Midbrain reticular nucleus	101	1.547	332	1.629	97	1.542	68	1.642	103	1.521	1	1.641	0	0	1	2.973	0	0	0	0
RMSC	Right Medial septal complex	8	0.576	178	0.613	1	0.375	3	0.741	15	0.589	0	0	0	0	0	0	0	0	0	0
RMTN	Right Midline group of the dorsal thalamus	60	0.391	221	0.386	1	0.144	67	0.51	142	0.397	0	0	0	0	0	0	0	0	0	0
RMY	Right Medulla	2074	2.978	2214	3.124	694	2.985	1273	3.514	1881	3.441	1	3.723	0	0	1	5.105	2	3.777	1	3.778
RNB	Right Nucleus of the brachium of the inferior colliculus	0	0	23	0.05	2	0.043	1	0.048	0	0	0	0	0	0	0	0	0	0	0	0
RND	Right Nucleus of Darkschewitsch	0	0	7	0.008	0	0	0	0	0	0	0	0	0	0	0	0	0	0	0	0
RNI	Right Nucleus incertus	37	0.061	5	0.053	6	0.056	17	0.063	11	0.064	0	0	0	0	0	0	0	0	0	0
RNLL	Right Nucleus of the lateral lemniscus	2	0.189	77	0.183	2	0.199	2	0.208	28	0.212	0	0	0	0	0	0	0	0	0	0
RNLOT	Right Nucleus of the lateral olfactory tract	1	0.074	80	0.135	7	0.083	7	0.158	10	0.082	0	0	0	0	0	0	0	0	0	0
RNOD	Right Nodulus (X)	577	0.49	676	0.453	695	0.522	453	0.473	396	0.539	0	0	0	0	1	0.656	0	0	0	0
RNOT	Right Nucleus of the optic tract	11	0.028	69	0.024	2	0.022	0	0	5	0.024	0	0	0	0	0	0	0	0	0	0
RNPC	Right Nucleus of the posterior commissure	42	0.074	62	0.079	1	0.073	0	0	0	0	0	0	0	0	0	0	0	0	0	0
RNTB	Right Nucleus of the trapezoid body	19	0.027	53	0.035	15	0.038	11	0.034	6	0.031	0	0	0	0	0	0	0	0	0	0
RNTS	Right Nucleus of the solitary tract	87	0.206	152	0.181	7	0.205	31	0.212	29	0.221	0	0	0	0	0	0	0	0	0	0
ROLF	Right Olfactory areas	184	1.143	774	1.289	122	1.224	153	1.331	47	1.154	0	0	0	0	1	2.13	0	0	1	1.474
ROP	Right Olivary pretectal nucleus	7	0.026	30	0.028	0	0	1	0.03	0	0	0	0	0	0	0	0	0	0	0	0
RORB	Right Orbital area	91	1.431	1084	1.742	139	1.5	134	1.27	146	1.051	0	0	0	0	1	0.242	0	0	0	0
ROT	Right Olfactory tubercle	232	1.175	379	1.224	87	1.17	32	1.435	14	1.214	0	0	0	0	0	0	0	0	0	0
RP	Right Pons	1109	1.819	2041	1.916	680	1.94	968	2.071	1054	1.989	3	2.097	0	0	2	3.753	3	2.386	2	2.423
RPA	Right Posterior amygdalar nucleus	2	0.098	82	0.108	167	0.131	229	0.12	16	0.127	0	0	0	0	0	0	0	0	0	0
RPAA	Right Piriform-amygdalar area	4	0.176	111	0.216	3	0.236	0	0	2	0.21	0	0	0	0	0	0	0	0	0	0
RPAG	Right Periaqueductal gray	702	1.505	1570	1.433	551	1.39	711	1.628	781	1.621	0	0	0	0	0	0	0	0	1	1.328
RPAL	Right Pallidum	19	0.455	251	0.483	10	0.482	12	0.516	26	0.468	0	0	0	0	0	0	0	0	0	0
RPARN	Right Parvicellular reticular nucleus	174	0.66	340	0.615	4	0.488	32	0.729	123	0.658	0	0	0	0	0	0	0	0	0	0
RPB	Right Parabrachial nucleus	61	0.277	40	0.284	28	0.272	68	0.272	71	0.3	0	0	0	0	0	0	0	0	0	0
RPBG	Right Parabigeminal nucleus	3	0.026	15	0.031	1	0.025	1	0.028	7	0.035	0	0	0	0	0	0	0	0	0	0
RPCG	Right Pontine central gray	375	0.237	609	0.22	339	0.23	340	0.248	362	0.253	0	0	0	0	1	0.283	0	0	0	0
RPERI	Right Perirhinal area	120	0.829	71	0.515	1	0.022	2	0.133	55	0.691	0	0	0	0	0	0	0	0	0	0
RPFL	Right Paraflocculus	1068	1.495	2833	1.759	395	1.806	659	2.124	667	1.923	2	1.741	4	2.141	0	0	0	0	0	0
RPG	Right Pontine gray	36	0.247	937	0.327	102	0.347	38	0.334	246	0.277	0	0	0	0	0	0	0	0	1	0.365
RPGRN	Right Paragigantocellular reticular nucleus	529	0.292	714	0.303	451	0.281	737	0.355	324	0.326	0	0	0	0	0	0	0	0	1	0.066
RPH	Right Posterior hypothalamic nucleus	35	0.294	76	0.272	10	0.288	31	0.321	70	0.253	0	0	0	0	0	0	0	0	0	0
RPHY	Right Perihypoglossal nuclei	16	0.08	8	0.07	8	0.077	13	0.081	19	0.083	0	0	0	0	0	0	0	0	0	0
RPIR	Right Piriform area	951	3.791	3713	4.565	285	4.339	104	4.684	186	4.302	0	0	0	0	0	0	0	0	0	0
RPL	Right Prelimbic area	173	0.626	1192	0.701	168	0.732	25	0.566	16	0.701	2	0.564	0	0	0	0	0	0	1	0.093
RPMd	Right Dorsal premammillary nucleus	33	0.023	52	0.029	51	0.03	47	0.027	50	0.023	0	0	0	0	0	0	0	0	0	0
RPMv	Right Ventral premammillary nucleus	77	0.023	136	0.031	27	0.031	50	0.027	50	0.026	0	0	0	0	0	0	0	0	0	0
RPP	Right Peripeduncular nucleus	0	0	11	0.015	44	0.014	0	0	0	0	0	0	0	0	0	0	0	0	0	0
RPPN	Right Pedunculopontine nucleus	6	0.15	13	0.156	7	0.14	16	0.146	7	0.143	0	0	0	0	1	0.303	0	0	0	0
RPPT	Right Posterior pretectal nucleus	4	0.022	17	0.023	0	0	0	0	0	0	0	0	0	0	0	0	0	0	0	0
RPPY	Right Parapyramidal nucleus	35	0.013	1	0.014	12	0.016	0	0	0	0	0	0	0	0	0	0	0	0	0	0
RPRC	Right Precommissural nucleus	0	0	3	0.026	1	0.024	0	0	1	0.027	0	0	0	0	0	0	0	0	0	0
RPRM	Right Paramedian lobule	1213	1.467	2926	1.597	634	1.51	632	1.684	1301	1.583	0	0	0	0	0	0	0	0	0	0
RPRNc	Right Pontine reticular nucleus caudal part	537	0.957	1072	1.057	412	1.068	506	1.05	458	1.002	0	0	3	1.282	0	0	0	0	0	0
RPRNr	Right Pontine reticular nucleus	449	0.692	728	0.767	360	0.789	451	0.81	540	0.692	1	0.993	0	0	2	1.488	0	0	1	1.074
RPS	Right Parastrial nucleus	0	0	20	0.009	0	0	0	0	0	0	0	0	0	0	0	0	0	0	0	0
RPSTN	Right Parasubthalamic nucleus	0	0	3	0.017	0	0	0	0	0	0	0	0	0	0	0	0	0	0	0	0
RPSV	Right Principal sensory nucleus of the trigeminal	15	0.279	183	0.282	2	0.277	14	0.332	30	0.357	0	0	4	0.414	0	0	0	0	0	0
RPVH	Right Paraventricular hypothalamic nucleus	0	0	196	0.097	2	0.094	2	0.124	2	0.09	0	0	0	0	0	0	0	0	0	0
RPVHd	Right Paraventricular hypothalamic nucleus descending division	0	0	17	0.015	1	0.014	0	0	0	0	0	0	0	0	0	0	0	0	0	0
RPVi	Right Periventricular hypothalamic nucleus intermediate part	2	0.036	8	0.039	2	0.04	3	0.039	2	0.036	0	0	0	0	0	0	0	0	0	0
RPVp	Right Periventricular hypothalamic nucleus posterior part	81	0.054	133	0.064	5	0.068	15	0.052	24	0.049	0	0	0	0	0	0	0	0	0	0
RPVpo	Right Periventricular hypothalamic nucleus preoptic part	0	0	0	0	0	0	1	0.04	0	0	0	0	0	0	0	0	0	0	0	0
RPYR	Right Pyramus (VIII)	180	0.251	1094	0.306	245	0.355	89	0.341	884	0.436	0	0	0	0	0	0	0	0	0	0
RRCH	Right Retrochiasmatic area	0	0	44	0.099	0	0	5	0.089	3	0.097	0	0	0	0	0	0	0	0	0	0
RRHP	Right Retrohippocampal region	830	5.419	3462	5.948	609	5.538	343	6.357	841	7.35	2	1.325	2	1.39	2	1.653	1	0.313	1	0.287
RRM	Right Nucleus raphe magnus	139	0.062	145	0.075	197	0.07	156	0.07	92	0.069	0	0	0	0	0	0	0	0	0	0
RRN	Right Red nucleus	0	0	11	0.189	1	0.184	0	0	1	0.168	0	0	0	0	0	0	0	0	0	0
RRO	Right Nucleus raphe obscurus	38	0.006	4	0.008	6	0.007	2	0.008	4	0.008	0	0	0	0	0	0	0	0	0	0
RRPA	Right Nucleus raphe pallidus	23	0.013	4	0.017	3	0.016	4	0.017	4	0.016	0	0	0	0	0	0	0	0	0	0
RRPO	Right Nucleus raphe pontis	12	0.021	18	0.019	4	0.019	9	0.022	2	0.022	0	0	0	0	0	0	0	0	0	0
RRR	Right Midbrain reticular nucleus retrorubral area	4	0.139	29	0.145	18	0.137	22	0.14	16	0.134	0	0	0	0	0	0	0	0	0	0
RRSP	Right Retrosplenial area	122	2.379	2809	3.462	599	2.966	19	2.401	48	3.116	0	0	0	0	0	0	2	0.943	1	0.545
RRT	Right Reticular nucleus of the thalamus	34	0.53	40	0.615	5	0.6	9	0.582	41	0.595	0	0	0	0	0	0	0	0	0	0
RSAG	Right Nucleus sagulum	4	0.028	20	0.032	0	0	0	0	0	0	0	0	0	0	0	0	0	0	0	0
RSBPV	Right Subparaventricular zone	0	0	4	0.061	0	0	0	0	0	0	0	0	0	0	0	0	0	0	0	0
RSCH	Right Suprachiasmatic nucleus	0	0	16	0.044	0	0	0	0	1	0.043	0	0	0	0	0	0	0	0	0	0
RSCdg	Right Superior colliculus motor related deep gray layer	8	0.396	241	0.388	16	0.35	1	0.441	1	0.408	0	0	0	0	1	0.663	1	0.357	0	0
RSCdw	Right Superior colliculus motor related deep white layer	4	0.107	106	0.107	14	0.094	0	0	0	0	0	0	0	0	0	0	0	0	0	0
RSCig	Right Superior colliculus motor related intermediate gray layer	99	0.812	1057	0.856	197	0.635	63	0.771	74	0.877	1	0.657	0	0	2	1.207	0	0	0	0
RSCiw	Right Superior colliculus motor related intermediate white layer	27	0.68	337	0.653	8	0.61	2	0.747	6	0.697	0	0	0	0	0	0	0	0	0	0
RSCop	Right Superior colliculus optic layer	36	0.205	237	0.205	44	0.186	4	0.255	46	0.239	0	0	0	0	0	0	0	0	0	0
RSCsg	Right Superior colliculus superficial gray layer	176	0.496	372	0.512	78	0.457	58	0.638	73	0.605	0	0	0	0	0	0	0	0	0	0
RSF	Right Septofimbrial nucleus	5	0.082	58	0.084	2	0.079	0	0	4	0.083	0	0	0	0	0	0	0	0	0	0
RSFO	Right Subfornical organ	0	0	8	0.009	2	0.008	0	0	0	0	0	0	0	0	0	0	0	0	0	0
RSG	Right Supragenual nucleus	0	0	9	0.006	1	0.007	0	0	0	0	0	0	0	0	0	0	0	0	0	0
RSI	Right Substantia innominata	64	0.999	1020	1.09	78	1.055	39	1.071	188	0.994	0	0	0	0	0	0	0	0	0	0
RSIM	Right Simple lobule	773	1.693	2284	1.797	280	1.714	95	1.741	635	1.947	1	1.87	0	0	0	0	0	0	0	0
RSLC	Right Subceruleus nucleus	12	0.009	9	0.01	12	0.009	11	0.009	30	0.009	0	0	0	0	0	0	0	0	0	0
RSLD	Right Sublaterodorsal nucleus	19	0.023	80	0.027	60	0.024	46	0.026	88	0.025	0	0	0	0	0	0	0	0	0	0
RSNc	Right Substantia nigra compact part	0	0	1	0.063	3	0.065	1	0.065	0	0	0	0	0	0	0	0	0	0	0	0
RSNr	Right Substantia nigra reticular part	2	0.52	124	0.516	106	0.602	130	0.559	171	0.53	0	0	0	0	0	0	2	0.645	0	0
RSO	Right Supraoptic nucleus	1	0.016	18	0.02	1	0.015	4	0.023	1	0.022	0	0	0	0	0	0	0	0	0	0
RSOC	Right Superior olivary complex	119	0.144	124	0.144	46	0.158	36	0.182	35	0.163	0	0	0	0	0	0	0	0	2	0.078
RSPA	Right Subparafascicular area	1	0.023	0	0	0	0	0	0	0	0	0	0	0	0	0	0	0	0	0	0
RSPF	Right Subparafascicular nucleus	0	0	4	0.097	4	0.096	0	0	0	0	0	0	0	0	0	0	0	0	0	0
RSPVC	Right Spinal nucleus of the trigeminal caudal part	177	0.45	427	0.477	18	0.386	8	0.549	12	0.494	0	0	0	0	0	0	0	0	0	0
RSPVI	Right Spinal nucleus of the trigeminal interpolar part	136	0.388	349	0.418	25	0.369	11	0.489	29	0.452	0	0	2	0.541	0	0	0	0	0	0
RSPVO	Right Spinal nucleus of the trigeminal oral part	23	0.15	211	0.163	16	0.138	4	0.199	32	0.189	0	0	4	0.225	0	0	0	0	0	0
RSS	Right Somatosensory areas	3320	9.295	9288	9.96	762	7.848	271	8.368	536	6.844	1	0.079	0	0	0	0	0	0	0	0
RSTN	Right Subthalamic nucleus	0	0	0	0	0	0	0	0	2	0.067	0	0	0	0	0	0	0	0	0	0
RSTR	Right Striatum	333	0.764	863	0.856	202	0.813	254	0.919	159	0.804	1	0.906	0	0	1	1.393	0	0	0	0
RSUT	Right Supratrigeminal nucleus	18	0.052	3	0.05	6	0.047	48	0.051	27	0.051	0	0	0	0	0	0	0	0	0	0
RTEa	Right Temporal association areas	61	1.027	601	0.936	7	0.653	0	0	42	1.065	0	0	1	0.096	0	0	0	0	0	0
RTH	Right Thalamus	81	1.518	526	1.629	53	1.584	79	1.757	218	1.579	0	0	0	0	0	0	0	0	0	0
RTR	Right Postpiriform transition area	0	0	33	0.359	1	0.277	1	0.324	7	0.34	0	0	0	0	0	0	0	0	0	0
RTRN	Right Tegmental reticular nucleus	6	0.192	579	0.249	109	0.263	72	0.245	284	0.207	0	0	0	0	0	0	1	0.349	0	0
RTRS	Right Triangular nucleus of septum	11	0.073	4	0.073	1	0.071	0	0	0	0	0	0	0	0	0	0	0	0	0	0
RTT	Right Taenia tecta	47	0.522	684	0.536	27	0.496	16	0.625	40	0.445	0	0	0	0	0	0	0	0	0	0
RTU	Right Tuberal nucleus	87	0.131	148	0.172	18	0.141	74	0.174	96	0.167	0	0	0	0	0	0	0	0	0	0
RUVU	Right Uvula (IX)	318	0.83	920	0.79	148	0.946	172	0.889	712	0.998	0	0	0	0	2	1.148	0	0	0	0
RV	Right Motor nucleus of trigeminal	46	0.119	71	0.104	1	0.107	11	0.126	6	0.111	0	0	1	0.123	0	0	0	0	0	0
RV4r	Right lateral recess	1734	0.257	1881	0.273	950	0.255	1277	0.277	1001	0.275	0	0	1	0.305	1	0.51	1	0.253	1	0.305
RVENT	Right Ventral group of the dorsal thalamus	7	1.08	62	1.574	0	0	4	1.248	27	1.396	0	0	2	0.257	0	0	0	0	0	0
RVI	Right Abducens nucleus	0	0	4	0.008	0	0	0	0	0	0	0	0	0	0	0	0	0	0	0	0
RVII	Right Facial motor nucleus	237	0.29	210	0.274	53	0.253	119	0.346	127	0.302	0	0	0	0	0	0	0	0	0	0
RVIIn	Right facial nerve	8	0.032	18	0.032	2	0.032	8	0.034	4	0.033	0	0	0	0	0	0	0	0	0	0
RVIS	Right Visual areas	364	2.97	2840	3.684	310	3.813	53	2.326	28	2.656	1	0.318	0	0	0	0	0	0	0	0
RVISC	Right Visceral area	401	0.78	394	0.674	13	0.465	11	0.673	32	0.718	0	0	0	0	0	0	0	0	0	0
RVMH	Right Ventromedial hypothalamic nucleus	2	0.155	14	0.181	14	0.172	1	0.149	1	0.16	0	0	0	0	0	0	0	0	0	0
RVNC	Right Vestibular nuclei	180	0.787	101	0.786	36	0.776	159	0.801	48	0.853	0	0	0	0	0	0	0	0	0	0
RVS	Right ventricular systems	13	0.105	80	0.11	33	0.098	22	0.15	0	0	0	0	0	0	0	0	1	0.083	0	0
RVTA	Right Ventral tegmental area	8	0.206	86	0.247	29	0.257	69	0.267	20	0.206	0	0	0	0	0	0	0	0	0	0
RVTN	Right Ventral tegmental nucleus	5	0.013	9	0.011	1	0.012	7	0.015	12	0.015	0	0	0	0	0	0	0	0	0	0
RXII	Right Hypoglossal nucleus	24	0.132	276	0.143	113	0.157	18	0.171	66	0.177	0	0	0	0	0	0	0	0	0	0
RZI	Right Zona incerta	5	0.474	33	0.511	4	0.555	2	0.516	44	0.505	0	0	0	0	0	0	0	0	0	0
Raco	Right anterior commissure olfactory limb	84	0.306	242	0.358	41	0.324	15	0.331	32	0.26	0	0	0	0	0	0	0	0	0	0
Ract	Right anterior commissure temporal limb	7	0.074	43	0.086	6	0.083	0	0	9	0.074	0	0	0	0	0	0	0	0	0	0
Ralv	Right alveus	25	0.079	10	0.082	0	0	31	0.087	227	0.091	0	0	0	0	0	0	0	0	0	0
Ramc	Right amygdalar capsule	0	0	9	0.016	0	0	0	0	0	0	0	0	0	0	0	0	0	0	0	0
Rarb	Right arbor vitae	1659	1.963	3037	2.125	336	2.093	354	2.163	937	2.464	0	0	0	0	2	4.244	0	0	0	0
Rbic	Right brachium of the inferior colliculus	24	0.103	165	0.129	10	0.105	36	0.115	92	0.145	0	0	0	0	0	0	0	0	0	0
Rcc	Right corpus callosum	1106	3.534	2868	3.712	583	3.448	880	3.766	731	3.742	0	0	1	3.706	0	0	3	3.837	2	4.634
Rcic	Right inferior colliculus commissure	0	0	1	0.007	0	0	0	0	0	0	0	0	0	0	0	0	0	0	0	0
Rcing	Right cingulum bundle	15	0.385	141	0.339	5	0.329	1	0.373	38	0.354	0	0	0	0	0	0	0	0	0	0
Rcpd	Right cerebal peduncle	78	0.244	329	0.249	297	0.297	446	0.283	412	0.272	0	0	0	0	0	0	0	0	1	0.353
Rcst	Right corticospinal tract	3	0.017	13	0.024	5	0.026	0	0	6	0.02	0	0	0	0	0	0	0	0	0	0
Rdf	Right dorsal fornix	2	0.026	5	0.025	4	0.025	1	0.036	0	0	0	0	0	0	0	0	0	0	0	0
Rdhc	Right dorsal hippocampal commissure	49	0.306	105	0.311	17	0.322	1	0.34	2	0.381	0	0	0	0	0	0	0	0	0	0
Rdtd	Right doral tegmental decussation	0	0	18	0.014	0	0	5	0.018	8	0.017	0	0	0	0	1	0.021	0	0	0	0
Rem	Right external medullary lamina of the thalamus	4	0.025	3	0.028	0	0	0	0	4	0.029	0	0	0	0	0	0	0	0	0	0
Rfi	Right fimbria	136	0.466	239	0.509	49	0.46	81	0.51	737	0.501	0	0	0	0	0	0	0	0	1	0.567
Rfiber tracts	Right fiber tracts	1055	1.03	1392	1.126	641	1.035	988	1.182	896	1.219	0	0	0	0	0	0	2	1.091	0	0
Rfr	Right fasciculus retroflexus	2	0.054	33	0.052	0	0	17	0.066	30	0.052	0	0	0	0	0	0	0	0	0	0
Rfx	Right columns of the fornix	20	0.078	46	0.093	8	0.082	10	0.104	12	0.079	0	0	0	0	0	0	0	0	0	0
Rhbc	Right habenular commissure	16	0.02	86	0.02	19	0.017	9	0.027	19	0.022	0	0	0	0	0	0	0	0	0	0
Ricp	Right inferior cerebellar peduncle	75	0.207	50	0.22	39	0.204	207	0.239	76	0.256	0	0	0	0	0	0	0	0	0	0
Rint	Right internal capsule	338	0.87	471	0.99	43	0.985	93	0.92	213	1.011	0	0	0	0	0	0	1	0.866	0	0
Rll	Right lateral lemniscus	26	0.275	287	0.278	66	0.282	71	0.3	89	0.297	0	0	0	0	0	0	0	0	2	0.381
Rlot	Right lateral olfactory tract body	84	0.401	193	0.446	77	0.452	19	0.444	15	0.391	0	0	0	0	0	0	2	0.533	0	0
Rmcp	Right middle cerebellar peduncle	41	0.238	5	0.248	9	0.268	14	0.273	2	0.298	0	0	2	0.362	0	0	0	0	0	0
Rml	Right medial lemniscus	5	0.161	169	0.201	32	0.199	46	0.19	54	0.158	0	0	0	0	0	0	1	0.25	0	0
Rmlf	Right medial longitudinal fascicle	843	0.404	191	0.432	155	0.452	218	0.507	566	0.51	0	0	0	0	0	0	0	0	1	0.424
RmoV	Right motor root of the trigeminal nerve	0	0	0	0	0	0	0	0	1	0.018	0	0	1	0.022	0	0	0	0	0	0
Rmp	Right mammillary peduncle	2	0.004	7	0.005	2	0.005	1	0.005	0	0	0	0	0	0	0	0	0	0	0	0
RmtV	Right midbrain tract of the trigeminal nerve	5	0.003	3	0.003	8	0.003	1	0.003	2	0.003	0	0	0	0	0	0	0	0	0	0
Rmtg	Right mammillotegmental tract	0	0	8	0.03	0	0	0	0	1	0.033	0	0	0	0	0	0	0	0	0	0
Rmtt	Right mammilothalmic tract	1	0.049	26	0.054	0	0	0	0	16	0.042	0	0	0	0	0	0	0	0	0	0
Roch	Right optic chiasm	0	0	11	0.119	1	0.119	12	0.115	1	0.118	0	0	0	0	0	0	1	0.115	0	0
Ronl	Right olfactory nerve layer of main olfactory bulb	360	1.346	1208	1.558	248	1.524	14	1.711	92	1.425	0	0	1	1.933	0	0	0	0	2	1.906
Ropt	Right optic tract	97	0.208	421	0.244	114	0.238	80	0.261	135	0.265	0	0	1	0.318	0	0	0	0	0	0
Rpc	Right posterior commissure	0	0	4	0.018	0	0	0	0	0	0	0	0	0	0	0	0	0	0	0	0
Rpy	Right pyramid	14	0.204	78	0.249	26	0.254	0	0	15	0.211	0	0	0	0	0	0	0	0	0	0
Rrust	Right rubrospinal tract	31	0.097	107	0.106	8	0.095	25	0.128	45	0.112	0	0	1	0.142	0	0	2	0.147	0	0
RsAMY	Right Striatum-like amygdalar nuclei	1	0.045	21	0.051	2	0.06	3	0.058	3	0.057	0	0	0	0	0	0	0	0	0	0
Rscp	Right superior cerebelar peduncles	48	0.144	72	0.148	32	0.139	39	0.146	32	0.154	0	0	0	0	0	0	0	0	0	0
Rsm	Right stria medullaris	1	0.083	105	0.091	16	0.08	33	0.103	10	0.079	0	0	0	0	0	0	0	0	0	0
Rsmd	Right supramammillary decussation	1	0.006	0	0	0	0	0	0	0	0	0	0	0	0	0	0	0	0	0	0
RsptV	Right spinal tract of the trigeminal nerve	374	0.47	345	0.527	77	0.49	403	0.59	49	0.596	0	0	0	0	0	0	1	0.604	0	0
Rst	Right stria terminalis	43	0.235	340	0.287	392	0.263	395	0.272	260	0.28	0	0	0	0	0	0	0	0	0	0
Rtb	Right trapezoid body	10	0.07	52	0.083	6	0.082	1	0.085	24	0.083	0	0	0	0	0	0	0	0	0	0
Rtsp	Right tectospinal pathway	47	0.044	81	0.046	22	0.047	9	0.05	19	0.045	0	0	0	0	0	0	0	0	0	0
RvVIIIn	Right vestibular nerve	7	0.057	55	0.064	0	0	1	0.068	3	0.077	0	0	0	0	0	0	0	0	0	0
Rvhc	Right ventral hippocampal commissure	10	0.043	28	0.042	4	0.039	0	0	12	0.046	0	0	0	0	0	0	0	0	0	0
Rvtd	Right ventral tegmental decussation	1	0.023	80	0.023	0	0	0	0	0	0	0	0	0	0	0	0	0	0	0	0
Rx	Right Nucleus x	0	0	0	0	1	0.014	0	0	0	0	0	0	0	0	0	0	0	0	0	0
Ry	Right Nucleus y	0	0	0	0	0	0	0	0	20	0.007	0	0	0	0	0	0	0	0	0	0
Note: If no neuron-like cells are identified, the count and region volume will be listed as 0
Density is obtained by dividing the counts by the volume in each individual hemisphere

## Sheet: Figure S3
Figure S3B: Drug plasma concentration (uM)												Figure S3C: drug tissue distribution (ng/g)
time	Afatinib				Afatinib-yne								Afatinib		Afatinib-yne
0:15:00	0.600681	0.582713	0.418584	0.459103	0.693719	0.693927	0.658749	0.741915				Heart	1430.35	1419.57	1585.27	2338.24	2420.84	2185.74
0:30:00	0.394224	0.463686	0.335976	0.40158	0.509383	0.627034	0.556817	0.610346				Lung	24904.1	26195.2	36000.3	33225.1	37517.1	36660.3
1:00:00	0.44017	0.405559			0.679385	0.607576	0.711724	0.734991				Liver	7296.85	7102.53	8497.53	9760.56	13221.9	10378.1
												Kidney	10977	9535.9	6637.42	4730.67	5557.69	5590.76
												Spleen	16376.6	17584	13448.1	14963.5	14392.7	11554.3
time	Ibrutinib				Ibrutinib-yne
0:15:00	12.1827	12.7884	5.72784	2.80499	6.56627	4.89399	4.10706	9.97911
0:30:00	5.10505	2.10926	1.55627	1.94926	1.60788	3.02734	1.80754	2.29092					Ibrutinib				Ibrutinib-yne
1:00:00	0.96216	1.25725	1.25874	1.32851	0.437832	0.352704	1.32192	2.08666				Heart	174.295	203.574	201.195	209.676	85.8549	38.9236	261.467	558.26
												Lung	516.208	723.005	644.262	349.856	785.06	198.52	844.409	1581.12
												Liver	100.617	107.371	150.426	129.244	256.855	194.365	607.573	1610.51
												Kidney	396.327	457.265	309.679	363.594	239.978	151.792	402.312	1488.73
Figure S3F					Figure S3G							Spleen	139.988	181.164	223.644	188.263	131.57	38.5688	211.09	550.505
click condition	drug	Mean intensity	normalized mean intensity		click condition	drug	Mean intensity	normalized mean intensity
Full click	vehicle	126.91	1.02518		Full click	vehicle	296.7	0.952539
		125.4	1.01298				326.66	1.04872
		124.92	1.0091				311.09	0.998737				Figure S3F statistical analysis
	afatinib-yne	128.95	1.04166			ibrutinib-yne	2271.81	7.29352				Šídák's multiple comparisons test	Mean Diff.	95.00% CI of diff.	Below threshold?	Summary	Adjusted P Value
		130.13	1.05119				2089.66	6.70874
		125.23	1.01161				2134.04	6.85122				Vehicle - Afatinib-yne
No azide	vehicle	121.16	0.978728		No azide	vehicle	240.31	0.771502				Azide only	-0.01906	-0.3960 to 0.3579	No	ns	0.9998
		121.99	0.985433				241.39	0.774969				No Cu	-0.01529	-0.3922 to 0.3617	No	ns	>0.9999
		121.41	0.980747				274.6	0.881588				No Azide	-0.003904	-0.3809 to 0.3731	No	ns	>0.9999
	afatinib-yne	120.98	0.977274			ibrutinib-yne	250.82	0.805244				Full click	-8.762	-9.139 to -8.385	Yes	****	<0.0001
		121.53	0.981717				231.53	0.743314
		123.5	0.99763				242.22	0.777634
Azide only	vehicle	125.73	1.01564		Azide only	vehicle	392.41	1.25981				Test details	Mean 1	Mean 2	Mean Diff.	SE of diff.	N1	N2	t	DF
		123.71	0.999327				363.06	1.16558
		124.87	1.0087				356.86	1.14568				Vehicle - Afatinib-yne
	afatinib-yne	128.98	1.0419			ibrutinib-yne	331.53	1.06436				Azide only	1.016	1.035	-0.01906	0.1344	3	3	0.1418	16
		124.41	1.00498				309.26	0.992862				No Cu	1.008	1.023	-0.01529	0.1344	3	3	0.1138	16
		126.6	1.02267				364.69	1.17082				No Azide	0.9816	0.9855	-0.003904	0.1344	3	3	0.02904	16
No Cu	vehicle	124.59	1.00644		No Cu	vehicle	275.3	0.883835				Full click	1	9.762	-8.762	0.1344	3	3	65.17	16
		123.27	0.995773				284.86	0.914527
		123.52	0.997792				325.7	1.04564
	afatinib-yne	1222.84	9.87808			ibrutinib-yne	261.66	0.840045				Figure S3G statistical analysis
		1257.43	10.1575				280.31	0.89992				Šídák's multiple comparisons test	Mean Diff.	95.00% CI of diff.	Below threshold?	Summary	Adjusted P Value
		1145.13	9.25034				259.57	0.833335
	mean vehicle full click intensity	123.793				mean vehicle full click intensity	311.483					Vehicle - Ibrutinib-yne
												Azide only	0.1143	-0.1668 to 0.3955	No	ns	0.7174
												No Cu	0.09023	-0.1909 to 0.3714	No	ns	0.8537
												No Azide	0.03396	-0.2472 to 0.3151	No	ns	0.9954
												Full click	-5.951	-6.232 to -5.670	Yes	****	<0.0001
												Test details	Mean 1	Mean 2	Mean Diff.	SE of diff.	N1	N2	t	DF
												Vehicle - Ibrutinib-yne
												Azide only	1.19	1.076	0.1143	0.1003	3	3	1.14	16
												No Cu	0.948	0.8578	0.09023	0.1003	3	3	0.8999	16
												No Azide	0.8094	0.7754	0.03396	0.1003	3	3	0.3387	16
												Full click	1	6.951	-5.951	0.1003	3	3	59.35	16

## Sheet: Figure5
Figure 5I					Figure 5J												Figure 5M: afatinib liver cell intensity
sample	intensity	normalized intensity			sample	intensity	normalized intensity											afatinib- hepatocyte		afatinib+ hepatocyte		afatinib- macrophage		afatinib+ macrophage		afatinib- T cell		afatinib+ T cell
vehicle	121.45	1.00279			vehicle	325.66	0.748214											intensity	normalized intensity	intensity	normalized intensity	intensity	normalized intensity	intensity	normalized intensity	intensity	normalized intensity	intensity	normalized intensity
	120.85	0.997833				440.65	1.01241										mouse#1	663.811	0.985416	1839.63	2.7309	553.243	0.82128	1940.38	2.88045	467.034	0.693304	1383.59	2.05392
	121.39	1.00229				513.22	1.17914											625.5	0.928544	2091.37	3.1046	573.585	0.851477	1811.85	2.68966	437.739	0.649816
	120.76	0.997089				461.47	1.06024											633.926	0.941052	1617.15	2.40063	518.131	0.769157	1322.29	1.96291	416.919	0.618909
afatinib pretreat	750.73	6.19862			ibrutinib pretreat	715.83	1.64464											709.218	1.05282	2185.27	3.24399	580.198	0.861294	1896.64	2.81553	557.059	0.826945
	669.41	5.52718				507.98	1.1671											586.847	0.871164	1810.78	2.68807	553.847	0.822176	2327.33	3.45489	593.94	0.881694
	406.05	3.35267				700.31	1.60898											822.509	1.221	1836.11	2.72567	694.362	1.03077			538.798	0.799837
	590.31	4.87406				694	1.59449										average	673.635								847.301	1.2578
afatinib-yne	1716.69	14.1743			ibrutinib-yne	923.18	2.12103																			532.274	0.790152
	1090.83	9.00675				836.6	1.92211
	1434.53	11.8446				930.02	2.13675										mouse#2	417.827	0.838571	1413.44	2.83674	376.201	0.755029	714.817	1.43463	331.619	0.665553
	717.33	5.92284				958.49	2.20216											470.351	0.943986	1115.23	2.23826	457.97	0.919138	911.813	1.82999	313.343	0.628874
mean vehicle intensity	121.112				mean vehicle intensity	435.25												464.048	0.931336	1481.82	2.97399	410.706	0.82428	804.121	1.61386	331.59	0.665495
																		530.906	1.06552	1283.71	2.57639	383.765	0.77021	931.061	1.86862	253.957	0.509687
																		523.228	1.05011	758.364	1.52202	421.024	0.844988	1046.29	2.09989	314.69	0.631577
Figure 5L: afatinib liver cell count																		583.203	1.17048	731.042	1.46719	487.457	0.978318	1245.39	2.49947	353.016	0.708497
	T cell (CD3e)					macrophage (F4/80)					hepatocyte						average	498.261								278.591	0.559127
	drug+	antibody+	drug+/antibody+	% overlap		drug+	antibody+	drug+/antibody+	% overlap		drug+	hepatocyte	drug+/hepatocyte+	% overlap												320.11	0.642455
mouse#1	95	9	1	0.0105263		55	186	5	0.0909091		55	173	48	0.872727												272.95	0.547806
mouse#2	94	15	0	0		65	142	22	0.338462		65	149	22	0.338462												332.947	0.668219
mouse#3	89	5	3	0.0337079		54	89	11	0.203704		54	130	33	0.611111												291.37	0.584774
mouse#4	67	6	5	0.0746269		44	116	8	0.181818		44	146	26	0.590909												415.725	0.834353
summary	345	35	9	0.026087		218	533	46	0.211009		218	598	129	0.591743												298.814	0.599714
			SEM	0.0165434				SEM	0.0511218				SEM	0.109142												260.156	0.522128
																										377.78	0.758198
																	mouse#3	977.267	0.81266	2739.85	2.27836	772.549	0.642424	2129.97	1.7712	614.148	0.510703	1413.7	1.17558
																		1394.42	1.15955	2893.18	2.40587	997.867	0.82979	2127	1.76874	921.362	0.766171	988.95	0.822375
Figure 5O: ibrutinib liver cell count																		1464.6	1.2179	2907.37	2.41766	1263.46	1.05065	2664.8	2.21595			1577.12	1.31147
	T cell (CD3e)					macrophage (F4/80)					hepatocyte							1162.51	0.966701	2958.55	2.46022	991.15	0.824204	2227.46	1.85227
	drug+	antibody+	drug+/antibody+	% overlap		drug+	antibody+	drug+/antibody+	% overlap		drug+	hepatocyte	drug+/hepatocyte+	% overlap				1013.98	0.843186	2544.21	2.11567	835.367	0.694661	1886.6	1.56883
mouse#1	8	10	4	0.5		7	119	2	0.285714		7	123	1	0.142857			average	1202.55
mouse#2	12	17	7	0.583333		12	149	5	0.416667		12	136	2	0.166667
mouse#3	9	21	4	0.444444		6	43	3	0.5		6	94	1	0.166667			mouse#4	1140.45	1.11227	2167.71	2.11415	809.82	0.789811	2066.29	2.01524	593.723	0.579054	1602.95	1.56335
mouse#4	7	4	4	0.571429		18	44	7	0.388889		18	109	2	0.111111				1042.32	1.01656	1738.4	1.69545	771.75	0.752682	1611.17	1.57136			1906.94	1.85982
summary	36	52	19	0.527778		43	355	17	0.395349		43	462	6	0.139535				1121.46	1.09375	2625.57	2.56069	968.464	0.944536	1713.92	1.67158			1572.16	1.53332
			SEM	0.0324967				SEM	0.0441997				SEM	0.0131612				866.158	0.844757	1983.38	1.93438	644.27	0.628352	1844.62	1.79905			2150.13	2.09701
																		898.232	0.876039	2585.2	2.52133	881.765	0.859979					1567.99	1.52925
																		1083.38	1.05661	2048.09	1.99749	740.201	0.721912
																	average	1025.33
Figure 5I statistical analysis																	cell count	23		23		23		20		26		9
Number of families	1
Number of comparisons per family	3
Alpha	0.05
Tukey's multiple comparisons test	Mean Diff.	95.00% CI of diff.	Below threshold?	Summary	Adjusted P Value
Vehicle vs. Afatinib pretreat	-3.988	-8.286 to 0.3099	No	ns	0.0684	A-B											Figure 5P: ibrutinib liver cell intensity
Vehicle vs. Afatinib-yne	-9.237	-13.54 to -4.939	Yes	***	0.0005	A-C												ibrutinib- hepatocyte		ibrutinib+ hepatocyte		ibrutinib- macrophage		ibrutinib+ macrophage		ibrutinib- T cell		ibrutinib+ T cell
Afatinib pretreat vs. Afatinib-yne	-5.249	-9.547 to -0.9510	Yes	*	0.0192	B-C												intensity	normalized intensity	intensity	normalized intensity	intensity	normalized intensity	intensity	normalized intensity	intensity	normalized intensity	intensity	normalized intensity
																	mouse#1	697.35	1.01793	1339.62	1.95545	444.806	0.649285	2355.34	3.4381	593.289	0.866027	1905.11	2.78089
Test details	Mean 1	Mean 2	Mean Diff.	SE of diff.	n1	n2	q	DF										669.29	0.976966			408.316	0.596021	2867.26	4.18535	384.718	0.561575	1815.68	2.65035
Vehicle vs. Afatinib pretreat	1	4.988	-3.988	1.539	4	4	3.664	9										697.683	1.01841			424.276	0.619318			739.17	1.07897	2071.76	3.02416
Vehicle vs. Afatinib-yne	1	10.24	-9.237	1.539	4	4	8.486	9										638.39	0.931861			347.768	0.507639			739.22	1.07904	2914.55	4.25438
Afatinib pretreat vs. Afatinib-yne	4.988	10.24	-5.249	1.539	4	4	4.822	9										723.186	1.05564			441.85	0.644971			439.81	0.641993
																		684.541	0.999228			426.111	0.621996			482.328	0.704057
Compact letter display																	average	685.073
Afatinib-yne	A
Afatinib pretreat	B																mouse#2	675.909	0.895135	2302.43	3.0492	373.527	0.494677	2124.8	2.81397	409.495	0.542311	3696.82	4.89585
Vehicle	B																	703.126	0.931179	2525.11	3.34412	506.322	0.670543	1601.46	2.12088	367.066	0.486121	3130.22	4.14549
																		954.228	1.26372			579.138	0.766977	2662.57	3.52616	367.032	0.486076	1671.94	2.21421
																		808.07	1.07016			519.896	0.68852	1933.63	2.56079	393.081	0.520574	2187.27	2.8967
																		664.11	0.879509			506.192	0.670371	1951.35	2.58425	289.077	0.382837	1613.64	2.13701
Figure 5J statistical analysis																		725.109	0.960292			468.96	0.621063			439.47	0.582009	2245.58	2.97391
Number of families	1																average	755.092								402.757	0.533388	3007.28	3.98267
Number of comparisons per family	3																									543.749	0.72011
Alpha	0.05																									774.204	1.02531
																										821.523	1.08798
Tukey's multiple comparisons test	Mean Diff.	95.00% CI of diff.	Below threshold?	Summary	Adjusted P Value
Vehicle vs. Ibrutinib pretreatment	-0.5038	-0.8616 to -0.1460	Yes	**	0.0087	A-B											mouse#3	852.091	1.01859	1533.84	1.83355	652.372	0.779842	1219.34	1.45759	858.67	1.02645	949.127	1.13458
Vehicle vs. Ibrutinib-yne	-1.096	-1.453 to -0.7377	Yes	****	<0.0001	A-C												884.958	1.05787			639.979	0.765027	2003.08	2.39447	801.326	0.957901	1240.76	1.4832
Ibrutinib pretreatment vs. Ibrutinib-yne	-0.5917	-0.9495 to -0.2339	Yes	**	0.0032	B-C												748.508	0.894762			523.912	0.626282	1531.76	1.83106	635.839	0.760079	1856.63	2.21941
																		860.618	1.02878			564.246	0.674497			812.314	0.971036	1817.61	2.17276
Test details	Mean 1	Mean 2	Mean Diff.	SE of diff.	n1	n2	q	DF									average	836.544								926.054	1.107
Vehicle vs. Ibrutinib pretreatment	1	1.504	-0.5038	0.1281	4	4	5.56	9																		671.042	0.80216
Vehicle vs. Ibrutinib-yne	1	2.096	-1.096	0.1281	4	4	12.09	9																		615.709	0.736015
Ibrutinib pretreatment vs. Ibrutinib-yne	1.504	2.096	-0.5917	0.1281	4	4	6.53	9																		976.693	1.16753
																										906.008	1.08304
Compact letter display																										875.38	1.04642
Ibrutinib-yne	A																									754.124	0.901476
Ibrutinib pretreatment	B																									756.654	0.9045
Vehicle	C																									560.721	0.670283
																										723.33	0.864665
																										830.351	0.992597
																										1275.98	1.5253
																										950.771	1.13655
																	mouse#4	707.254	0.881813	1078.45	1.34462	485.806	0.605709	1780.73	2.22023			2013.92	2.51098
																		614.292	0.765907	1434.87	1.78901	498.079	0.621011	2204.36	2.74842			2308.37	2.87811
																		948.266	1.18231			857.759	1.06946	672.329	0.838268			1632.63	2.03558
																		938.369	1.16997			586.526	0.731288	2166.47	2.70118			1783.55	2.22375
																	average	802.045						2173.06	2.7094
																								1391.34	1.73474
																								1472.13	1.83547
																	cell count	20		6		20		17		33		19

## Sheet: Figure S5
Figure S5E: ibrutinib liver T cells
	CD4+ T cells				CD8+ T cells
	ibrutinib+/CD3e+	ibrutinib+/CD3e+/CD4+	% overlap		ibrutinib+/CD3e+	ibrutinib+/CD3e+/CD4+	% overlap
mouse#1	25	13	0.52		18	6	0.333333
mouse#2	22	16	0.727273		20	7	0.35
mouse#3	14	8	0.571429		21	7	0.333333
mouse#4	14	9	0.642857		18	3	0.166667
summary	75	46	0.613333		77	23	0.298701
		SEM	0.0450037			SEM	0.0432344
Figure S5H: afatinib lung cell count
	B cell (CD19)					macrophage (F4/80)
	drug+	antibody+	drug+/antibody+	% overlap		drug+	antibody+	drug+/antibody+	% overlap
mouse#1	124	58	33	0.266129		95	51	23	0.242105
mouse#2	64	80	23	0.359375		66	53	31	0.469697
mouse#3	88	43	15	0.170455		40	4	3	0.075
mouse#4	105	34	21	0.2		117	35	18	0.153846
summary	381	215	92	0.24147		318	143	75	0.235849
			SEM	0.0418792				SEM	0.0853029

## Sheet: PK parameters
Chemical	Precursor Ion	MS1 Res	Product Ion	MS2 Res	Dwell	Fragmentor	Collision Energy	Cell Accelerator Voltage	Polarity
Ibrutinib	441.2	Unit	138.1	Unit	50	135	20	5	Positive
Ibrutinib-yne	465.2	Unit	138.1	Unit	50	135	20	5	Positive
Afatinib	486.1	Unit	371.0	Unit	50	135	20	5	Positive
Afatinib-yne	454.1	Unit	409.0	Unit	50	135	20	5	Positive
